# Supplementary material for: Closely related Lak megaphages replicate in the microbiomes of diverse animals
Source: iScience. 2021 Jul 16;24(8):102875. doi: 10.1016/j.isci.2021.102875 (PMC8346664; doi:10.1016/j.isci.2021.102875)
Supplement: Table S1. General information of samples with PCR checking, PCR product sequencing, metagenomic sequences and genome reconstruction, related to Tables 1 and 2 [file mmc2.xlsx]

## Sheet: Table S1
Table S1 (Related to Tables 1 and 2) | General information of samples with PCR checking, PCR product sequencing, metagenomic sequences and genome reconstruction.
Animal host	Project	Data source	Microbiome type	Sample	Animal / info	Genome information (when available)					PCR information (when available)
						Genome name	No. of scaffolds	Size (bp)	GC content (%)	Accession number of published genomes
Pig	Animal_Fecal_and_Phage_Enrichments	This study	Lak phage enrichments from Prevotella infections	JS_LAK4_S129		JS_LAK4_S129_Lak_Phage_31_21	1	476085	31
Pig	Pig metagenome	Published	Pooled fecal matter from Danish pig farm	Pig_ID_1901_F52		pig_ID_1901_F52_Lak-like_Phage_31_28	9	463647	31	ERR2597499
Pig	Pig Santini	This study	Royal Vet College pig, grower, 2 months (pooled faecal)	JS_AP1_S143	Large white / unknown cross (Genetically modified), unknown sex, Group of 8	JS_AP1_S143_scaffold_24016_curated_start_adj	1	517629	26
Pig	Pig Santini	This study	Royal Vet College pig, adult sow + 3 wk old piglets (pooled faecal)	HS_AP3_S145	Large white / unknown cross (Genetically modified), unknown sex, Group	HS_AP3_S145_sc_10243_Lak_complete_trimmed_start_adj_final	1	540611	26
Pig	Pig Santini	This study	Royal Vet College pig, adult sow + 3 wk old piglets (pooled faecal)	HS_AP3_S145	Large white / unknown cross (Genetically modified), unknown sex, Group	HS_AP3_S145_Lak-like_phage_31_24_curated	1	476118	31
Pig	Pig Santini	This study	Royal Vet College pig, grower, 3 months (pooled faecal)	JS_AP4_S146	Large white / unknown cross (Genetically modified), unknown sex, Group of 8	JS_AP4_S146_Complete_Lak_phage_26_23_curated	1	541122	26
Pig	Pig Santini	This study	Cambridge Pig - early finisher / gower 12- 15 wks (individual faecal)	FE-1	Large white/Landrace/Hampshire, unknown sex
Pig	Pig Santini	This study	Cambridge Pig - adult sow, pre-farrow (individual faecal)	FH1-1	Large white/Landrace/Hampshire, female
Pig	Pig Santini	This study	Cambridge Pig - adult sow, pre-farrow (individual faecal)	FH1-2	Large white/Landrace/Hampshire, female
Pig	Pig Santini	This study	Cambridge Pig - late finisher, 20-22 wks (individual faecal)	FL-1	Large white/Landrace/Hampshire, unknown sex	FL-1_Lak-like_Phage_31_50	5	479154	31
Pig	Pig Santini	This study	Cambridge Pig - mid-late finisher 15 - 18 wks (individual faecal)	FM_L-1	Large white/Landrace/Hampshire, unknown sex
Pig	Pig Santini	This study	Cambridge Pig - mid finisher / grower 15 - 18 wks (individual faecal)	FM-1	Cambridge Pig - mid finisher / grower 15 - 18 wks (individual faecal)
Pig	Pig Santini	This study	Cambridge Pig - adult sow, late gestation (individual faecal)	GL2	Large white/Landrace/Hampshire, female
Pig	Pig Santini	This study	Cambridge Pig - early weaner, 9-8 wks (individual faecal)	WE-1	Large white/Landrace/Hampshire, unknown sex
Pig	Pig Santini	This study	Cambridge Pig* - early weaner, 9-8 wks (individual faecal)	WE-2	Large white/Landrace/Hampshire, unknown sex	WE-2_Lak_Phage_25_11	26	539943	25
Pig	Pig Santini	This study	Cambridge Pig - late weaner, 11-12 wks (individual faecal)	WL-1	WL-1
Pig	Pig Santini	This study	Cambridge Pig - mid weaner 10-11 weeks (individual faecal)	WM-1	Large white/Landrace/Hampshire, unknown sex
Pig	Pig Santini	This study	Cambridge Pig - mid weaner 10-11 weeks (individual faecal)	WM-2	Large white/Landrace/Hampshire, unknown sex
Pig	Pig Santini	This study	Cambridge Pig - Piglet, 3 weeks old (individual faecal)	FH2-1	Large white/Landrace/Hampshire, unknown sex
Pig	Pig Santini	This study	Cambridge Pig - Piglet, 3 weeks old (individual faecal)	FH2-2	Large white/Landrace/Hampshire, unknown sex
Pig	Pig Santini	This study	Cambridge Pig - Adult sow, 3 weeks post-farrow (individual faecal)	FH2-3	Large white/Landrace/Hampshire, female
Pig	Pig Santini	This study	Cambridge Pig - Adult sow, early gestation (individual faecal)	GE-1	Large white/Landrace/Hampshire, female
Pig	Pig Santini	This study	Cambridge Pig - Adult sow, early gestation (individual faecal)	GE-2	Large white/Landrace/Hampshire, female
Pig	Pig Santini	This study	Cambridge Pig - Adult sow, mid gestation (individual faecal)	GM-1	Large white/Landrace/Hampshire, female
Pig	Pig Santini	This study	Cambridge Pig - Adult sow, late gestation (individual faecal)	GL-1	Large white/Landrace/Hampshire, female
Pig	Pig Santini	This study	Cambridge Pig - Adult sow, late gestation (individual faecal)	GL-2	Large white/Landrace/Hampshire, female
Horse	Horse Santini	This study	Individual Faecal (Wendover Stables)	JS_HB1_S134	Racing Thorughbred, Horse B (day 1), male, age=5 yrs	JS_HB1_S134_Phage_AC_29_17	1	659950	29
Pig	Pig Santini	This study	Cambridge Pig - mid-late finisher 15 - 18 wks (individual faecal)	FM_L-1	Large white/Landrace/Hampshire, unknown sex
Pig	Pig Santini	This study	Royal Vet College pig, mature, 3 years (pooled faecal)	J1_AP2_S144
Human	International Human Microbiomes	Published	Palleja et al., 2016, Genome Med.	denmark_ERR1305877		denmark_ERR1305877_Lak_Phage_26_8	17	477935	26	ERR1305877
Human	International Human Microbiomes	Published	Li J et al. 2014, Nat Biotechnology	denmark_ERR414321		denmark_ERR414321_Lak_Phage_26_X	2	537033	26	ERR414321
Human	International Human Microbiomes	Published	Gu et al., 2017, Nat Communications	china_ERR1190936		china_ERR1190936_Lak_Phage_26_15	18	444776	26	ERR1190936
Human	International Human Microbiomes	Published	Gu et al., 2017, Nat Communications	china_ERR1190935		china_ERR1190935_Lak_phage_26_1	2	519977	26	ERR1190935
Human	International Human Microbiomes	Published	Liu et al., 2017, Nat Medicine	china_ERR1190628		china_ERR1190628_Lak_Phage_26_10	9	539794	26	ERR1190628
Human	International Human Microbiomes	Published	Wu et al., 2017, Nat Medicine	spain_SRR5579977		spain_SRR5579977_Lak_Phage_26_92	4	525912	26	SRR5579977
Human	International Human Microbiomes	Published	Wu et al., 2017, Nat Medicine	spain_SRR5579978		spain_SRR5579978_Lak_Phage_25_93	6	526090	25	SRR5579978
Human	International Human Microbiomes	Published	Wu et al., 2017, Nat Medicine	spain_SRR5579979		spain_SRR5579979_Lak_Phage_26_164	20	510922	26	SRR5579979
Human	International Human Microbiomes	Published	Wu et al., 2017, Nat Medicine	spain_SRR5579980		spain_SRR5579980_Lak_Phage_25_88	6	525994	26	SRR5579980
Human	International Human Microbiomes	Published	Wu et al., 2017, Nat Medicine	spain_SRR5579981		spain_SRR5579981_Lak_Phage_26_34	6	528216	26	SRR5579981
Human	International Human Microbiomes	Published	Wu et al., 2017, Nat Medicine	spain_SRR5579983		spain_SRR5579983_Lak_Phage_25_113	20	408122	25	SRR5579983
Human	International Human Microbiomes	Published	Wu et al., 2017, Nat Medicine	spain_SRR5579984		spain_SRR5579984_Lak_Phage_26_33	10	528002	26	SRR5579984
Human	International Human Microbiomes	Published	Wu et al., 2017, Nat Medicine	spain_SRR5579985		spain_SRR5579985_Lak_Phage_26_25	6	526065	26	SRR5579985
Human	International Human Microbiomes	Published	Wu et al., 2017, Nat Medicine	spain_SRR5579986		spain_SRR5579986_Lak_Phage_26_76	15	469681	26	SRR5579986
Human	Human Gut Microbiome	Published	VOV81_Italian, VOV81_Nepal	VOV81_Italian		VOV81_italian_Lak_phage_26_1	8	498945	26	SRR8146984
Human	Human Gut Microbiome	Published	Segata projects	H1F512851	Homo sapiens Stool	H1F512851	4	527706	26	ERR1398068
Human	Human Gut Microbiome	Published	Segata projects	U_VS-P610096-1	Homo sapiens Stool	U_VS-P610096-1	1	544285	26	SRR6060217
Human	Human Gut Microbiome	Published	Segata projects	PNP_Main_213	Homo sapiens rectal-swab	PNP_Main_213	3	534490	26	ERR1136904
Dog	Canine Gut Microbiome	Published	Allaway et al., 2020		Labrador retriever, female, 4.3 years
Dog	Canine Gut Microbiome	Published	Allaway et al., 2021		Labrador retriever, female, 6.4 years
Yellow Baboon	Papio Gut Microbiome	Published	Segata projects	M11	Yellow Baboon	M11_Lak_Phage_26_146	1	546484	26
Yellow Baboon	Papio Gut Microbiome	Published	Segata projects	F28	Yellow Baboon	F28_Lak_Phage_26_218	2	545842	26
Yellow Baboon	Papio Gut Microbiome	Published	Segata projects	F07	Yellow Baboon	F07_Lak_phage_26_27	6	544248	26
Olive Baboon	Papio Gut Microbiome	Published	Segata projects	qiita_sid_11212_JB10	Papio anubis Stool	qiita_sid_11212_JB10	13	543161	26	ERS1949980
Olive Baboon	Papio Gut Microbiome	Published	Segata projects	qiita_sid_11212_JB28	Papio anubis Stool	qiita_sid_11212_JB28	3	542382	26	ERR2144989
Olive Baboon	Papio Gut Microbiome	Published	Segata projects	qiita_sid_11212_JB17	Papio hamadryas Stool	qiita_sid_11212_JB17	30	536677	25	ERS1931332
Olive Baboon	Papio Gut Microbiome	Published	Segata projects	qiita_sid_11212_JB18	Papio hamadryas Stool	qiita_sid_11212_JB18	13	545360	25	ERS1931333
Colobines	Piliocolobus Gut Microbiome	Published	Segata projects	qiita_sid_11212_RC2036	Piliocolobus badius Stool					ERS1931381
Guenons	Cercopithecus Gut Microbiome	Published	Segata projects	qiita_sid_11212_RC2068	Cercopithecus ascanius Stool					ERS1931382
Guenons	Cercopithecus Gut Microbiome	Published	Segata projects	qiita_sid_11212_RT2013	Cercopithecus ascanius Stool					ERS1931389
Macaques	Macaca Gut Microbiome	Published	Segata projects	SAMEA104315428	Macaca fascicularis Stool					ERR2136662
Macaques	Macaca Gut Microbiome	Published	Segata projects	SAMEA104315434	Macaca fascicularis Stool					ERR2136668
Macaques	Macaca Gut Microbiome	Published	Segata projects	SAMEA104315438	Macaca fascicularis Stool					ERR2136672
Pig	Pig Santini (Post-mortem)	This study	Bristol Pig 2 - Finisher jejunum, lumen	J2	Welsh/Petrain (farm A), male, reared with Pig 1						PCR product: 411 bp Major Capsid, 471 bp Portal Vertex, 670 bp Tail Sheath Monomer
Pig	Pig Santini (Post-mortem)	This study	Bristol Pig 2 - Finisher jejunum, mucosa	JM2	Welsh/Petrain (farm A), male, reared with Pig 1						PCR product: 471 bp Portal Vertex, 673 bp Tail Sheath Monomer
Pig	Pig Santini (Post-mortem)	This study	Bristol Pig 2 - Finisher Ileum, lumen	IL2	Welsh/Petrain (farm A), male, reared with Pig 1						PCR product: 372 bp Major Capsid, 478 bp Portal Vertex, 674 bp Tail Sheath Monomer
Pig	Pig Santini (Post-mortem)	This study	Bristol Pig 2 - Finisher ileum, mucosa	IM2	Welsh/Petrain (farm A), male, reared with Pig 1						PCR product: 381 bp Major Capsid, 390 bp Portal Vertex, 681 bp Tail Sheath Monomer
Pig	Pig Santini (Post-mortem)	This study	Bristol Pig 2 - Finisher caecum, lumen	C2	Welsh/Petrain (farm A), male, reared with Pig 1						PCR product: 457 bp Major Capsid, 467 bp Portal Vertex, 622 bp Tail Sheath Monomer
Pig	Pig Santini (Post-mortem)	This study	Bristol Pig 2 - Finisher caecum, mucosa	CM2	Welsh/Petrain (farm A), male, reared with Pig 1						PCR product: 461 bp Major Capsid, 474 bp Portal Vertex, 661 bp Tail Sheath Monomer
Pig	Pig Santini (Post-mortem)	This study	Bristol Pig 2 - Finisher Proximal spiral, lumen	PS2	Welsh/Petrain (farm A), male, reared with Pig 1						PCR product: 444 bp Major Capsid, 469 bp Portal Vertex, 656 bp Tail Sheath Monomer
Pig	Pig Santini (Post-mortem)	This study	Bristol Pig 2 - Finisher Proximal spiral, mucosa	PM2	Welsh/Petrain (farm A), male, reared with Pig 1						PCR product: 407 bp Major Capsid, 469 bp Portal Vertex, 651 bp Tail Sheath Monomer
Pig	Pig Santini (Post-mortem)	This study	Bristol Pig 2 - Finisher Distal spiral, lumen	DS2	Welsh/Petrain (farm A), male, reared with Pig 1						PCR product: 417 bp Major Capsid, 486 bp Portal Vertex, 677 bp Tail Sheath Monomer
Pig	Pig Santini (Post-mortem)	This study	Bristol Pig 2 - Finisher Distal spiral, mucosa	DM2	Welsh/Petrain (farm A), male, reared with Pig 1						PCR product: 386 bp Major Capsid, 487 bp Portal Vertex, 670 bp Tail Sheath Monomer
Pig	Pig Santini (Post-mortem)	This study	Bristol pig 2 - Finisher Rectum, lumen	R2	Welsh/Petrain (farm A), male, reared with Pig 1						PCR product: 366 bp Major Capsid, 471 bp Portal Vertex, 642 bp Tail Sheath Monomer
Pig	Pig Santini (Post-mortem)	This study	Bristol pig 2 - Finisher Rectum, mucosa	RM2	Welsh/Petrain (farm A), male, reared with Pig 1						PCR product: 261 bp Major Capsid, 441 bp Portal Vertex, 668 bp Tail Sheath Monomer
Pig	Pig Santini (Post-mortem)	This study	Bristol Pig 3 - Finisher jejunum, lumen	J3	Welsh/Petrain (farm A), male, reared with Pig 4						PCR postitive, not sequenced
Pig	Pig Santini (Post-mortem)	This study	Bristol Pig 3 - Finisher jejunum, mucosa	JM3	Welsh/Petrain (farm A), male, reared with Pig 4						PCR postitive, not sequenced
Pig	Pig Santini (Post-mortem)	This study	Bristol Pig 3 - Finisher Ileum, lumen	IL3	Welsh/Petrain (farm A), male, reared with Pig 4						PCR postitive, not sequenced
Pig	Pig Santini (Post-mortem)	This study	Bristol Pig 3 - Finisher ileum, mucosa	IM3	Welsh/Petrain (farm A), male, reared with Pig 4						PCR postitive, not sequenced
Pig	Pig Santini (Post-mortem)	This study	Bristol Pig 3 - Finisher caecum, lumen	C3	Welsh/Petrain (farm A), male, reared with Pig 4						PCR postitive, not sequenced
Pig	Pig Santini (Post-mortem)	This study	Bristol Pig 3 - Finisher caecum, mucosa	CM3	Welsh/Petrain (farm A), male, reared with Pig 4						PCR postitive, not sequenced
Pig	Pig Santini (Post-mortem)	This study	Bristol Pig 3 - Finisher Proximal spiral, lumen	PS3	Welsh/Petrain (farm A), male, reared with Pig 4						PCR postitive, not sequenced
Pig	Pig Santini (Post-mortem)	This study	Bristol Pig 3 - Finisher Proximal spiral, mucosa	PM3	Welsh/Petrain (farm A), male, reared with Pig 4						PCR postitive, not sequenced
Pig	Pig Santini (Post-mortem)	This study	Bristol Pig 3 - Finisher Distal spiral, lumen	DS3	Welsh/Petrain (farm A), male, reared with Pig 4						PCR postitive, not sequenced
Pig	Pig Santini (Post-mortem)	This study	Bristol Pig 3 - Finisher Distal spiral, mucosa	DM3	Welsh/Petrain (farm A), male, reared with Pig 4						PCR postitive, not sequenced
Pig	Pig Santini (Post-mortem)	This study	Bristol Pig 3 - Finisher Rectum, lumen	R3	Welsh/Petrain (farm A), male, reared with Pig 4						PCR postitive, not sequenced
Pig	Pig Santini (Post-mortem)	This study	Bristol Pig 3 - Finisher Rectum, mucosa	RM3	Welsh/Petrain (farm A), male, reared with Pig 4						PCR postitive, not sequenced
Pig	Pig Santini (Post-mortem)	This study	Bristol Pig 4 - Finisher jejunum, lumen	J4	Welsh/Petrain (farm A), female, reared with Pig 3						PCR postitive, not sequenced
Pig	Pig Santini (Post-mortem)	This study	Bristol Pig 4 - Finisher jejunum, mucosa	JM4	Welsh/Petrain (farm A), female, reared with Pig 3						PCR postitive, not sequenced
Pig	Pig Santini (Post-mortem)	This study	Bristol Pig 4 - Finisher Ileum, lumen	IL4	Welsh/Petrain (farm A), female, reared with Pig 3						PCR postitive, not sequenced
Pig	Pig Santini (Post-mortem)	This study	Bristol Pig 4 - Finisher ileum, mucosa	IM4	Welsh/Petrain (farm A), female, reared with Pig 3						PCR postitive, not sequenced
Pig	Pig Santini (Post-mortem)	This study	Bristol Pig 4 - Finisher caecum, lumen	C4	Welsh/Petrain (farm A), female, reared with Pig 3						PCR postitive, not sequenced
Pig	Pig Santini (Post-mortem)	This study	Bristol Pig 4 - Finisher caecum, mucosa	CM4	Welsh/Petrain (farm A), female, reared with Pig 3						PCR postitive, not sequenced
Pig	Pig Santini (Post-mortem)	This study	Bristol Pig 4 - Finisher Proximal spiral, lumen	PS4	Welsh/Petrain (farm A), female, reared with Pig 3						PCR postitive, not sequenced
Pig	Pig Santini (Post-mortem)	This study	Bristol Pig 4 - Finisher Proximal spiral, mucosa	PM4	Welsh/Petrain (farm A), female, reared with Pig 3						PCR postitive, not sequenced
Pig	Pig Santini (Post-mortem)	This study	Bristol Pig 4 - Finisher Distal spiral, lumen	DS4	Welsh/Petrain (farm A), female, reared with Pig 3						PCR postitive, not sequenced
Pig	Pig Santini (Post-mortem)	This study	Bristol Pig 4 - Finisher Distal spiral, mucosa	DM4	Welsh/Petrain (farm A), female, reared with Pig 3						PCR postitive, not sequenced
Pig	Pig Santini (Post-mortem)	This study	Bristol Pig 4 - Finisher Rectum, lumen	R4	Welsh/Petrain (farm A), female, reared with Pig 3						PCR postitive, not sequenced
Pig	Pig Santini (Post-mortem)	This study	Bristol Pig 4 - Finisher Rectum, mucosa	RM4	Welsh/Petrain (farm A), female, reared with Pig 3						PCR postitive, not sequenced
Pig	Pig Santini (Post-mortem)	This study	Bristol Pig 1 - Finisher jejunum, lumen	J1	Welsh/Petrain (farm A), female, reared with Pig 2						PCR postitive, not sequenced
Pig	Pig Santini (Post-mortem)	This study	Bristol Pig 1 - Finisher jejunum, mucosa	JM1	Welsh/Petrain (farm A), female, reared with Pig 2						PCR postitive, not sequenced
Pig	Pig Santini (Post-mortem)	This study	Bristol Pig 1 - Finisher ileum, mucosa	IM1	Welsh/Petrain (farm A), female, reared with Pig 2						PCR postitive, not sequenced - Ileal lumen empty so mucosa only
Pig	Pig Santini (Post-mortem)	This study	Bristol Pig 1 - Finisher caecum, lumen	C1	Welsh/Petrain (farm A), female, reared with Pig 2						PCR postitive, not sequenced
Pig	Pig Santini (Post-mortem)	This study	Bristol Pig 1 - Finisher caecum, mucosa	CM1	Welsh/Petrain (farm A), female, reared with Pig 2						PCR postitive, not sequenced
Pig	Pig Santini (Post-mortem)	This study	Bristol Pig 1 - Finisher Proximal spiral, lumen	PS1	Welsh/Petrain (farm A), female, reared with Pig 2						PCR postitive, not sequenced
Pig	Pig Santini (Post-mortem)	This study	Bristol Pig 1 - Finisher Proximal spiral, mucosa	PM1	Welsh/Petrain (farm A), female, reared with Pig 2						PCR postitive, not sequenced
Pig	Pig Santini (Post-mortem)	This study	Bristol Pig 1 - Finisher Distal spiral, lumen	DS1	Welsh/Petrain (farm A), female, reared with Pig 2						PCR postitive, not sequenced
Pig	Pig Santini (Post-mortem)	This study	Bristol Pig 1 - Finisher Distal spiral, mucosa	DM1	Welsh/Petrain (farm A), female, reared with Pig 2						PCR postitive, not sequenced
Pig	Pig Santini (Post-mortem)	This study	Bristol Pig 1 - Finisher Rectum, lumen	R1	Welsh/Petrain (farm A), female, reared with Pig 2						PCR postitive, not sequenced
Pig	Pig Santini (Post-mortem)	This study	Bristol Pig 1 - Finisher Rectum, mucosa	RM1	Welsh/Petrain (farm A), female, reared with Pig 2						PCR postitive, not sequenced
Pig	Pig Santini (Post-mortem)	This study	Bristol Pig 6 - Finisher jejunum, lumen	J6	Welsh (farm B), male, reared with Pig 5						PCR postitive, not sequenced
Pig	Pig Santini (Post-mortem)	This study	Bristol Pig 6 - Finisher jejunum, mucosa	JM6	Welsh (farm B), male, reared with Pig 5						PCR postitive, not sequenced
Pig	Pig Santini (Post-mortem)	This study	Bristol Pig 6 - Finisher ileum, mucosa	IM6	Welsh (farm B), male, reared with Pig 5						PCR postitive, not sequenced - Ileal lumen empty so mucosa only
Pig	Pig Santini (Post-mortem)	This study	Bristol Pig 6 - Finisher caecum, lumen	C6	Welsh (farm B), male, reared with Pig 5						PCR postitive, not sequenced
Pig	Pig Santini (Post-mortem)	This study	Bristol Pig 6 - Finisher caecum, mucosa	CM6	Welsh (farm B), male, reared with Pig 5						PCR postitive, not sequenced
Pig	Pig Santini (Post-mortem)	This study	Bristol Pig 6 - Finisher Proximal spiral, lumen	PS6	Welsh (farm B), male, reared with Pig 5						PCR postitive, not sequenced
Pig	Pig Santini (Post-mortem)	This study	Bristol Pig 6 - Finisher Proximal spiral, mucosa	PM6	Welsh (farm B), male, reared with Pig 5						PCR postitive, not sequenced
Pig	Pig Santini (Post-mortem)	This study	Bristol Pig 6 - Finisher Distal spiral, lumen	DS6	Welsh (farm B), male, reared with Pig 5						PCR postitive, not sequenced
Pig	Pig Santini (Post-mortem)	This study	Bristol Pig 6 - Finisher Distal spiral, mucosa	DM6	Welsh (farm B), male, reared with Pig 5						PCR postitive, not sequenced
Pig	Pig Santini (Post-mortem)	This study	Bristol Pig 6 - Finisher Rectum, lumen	R6	Welsh (farm B), male, reared with Pig 5						PCR postitive, not sequenced
Pig	Pig Santini (Post-mortem)	This study	Bristol Pig 6 - Finisher Rectum, mucosa	RM6	Welsh (farm B), male, reared with Pig 5						PCR postitive, not sequenced
Pig	Pig Santini (Post-mortem)	This study	Bristol Pig 5 - Finisher jejunum, lumen	J5	Welsh (farm B), female, reared with Pig 6						PCR postitive, not sequenced
Pig	Pig Santini (Post-mortem)	This study	Bristol Pig 5 - Finisher jejunum, mucosa	JM5	Welsh (farm B), female, reared with Pig 6						PCR postitive, not sequenced
Pig	Pig Santini (Post-mortem)	This study	Bristol Pig 5 - Finisher Ileum, lumen	IL5	Welsh (farm B), female, reared with Pig 6						PCR postitive, not sequenced
Pig	Pig Santini (Post-mortem)	This study	Bristol Pig 5 - Finisher ileum, mucosa	IM5	Welsh (farm B), female, reared with Pig 6						PCR postitive, not sequenced
Pig	Pig Santini (Post-mortem)	This study	Bristol Pig 5 - Finisher caecum, lumen	C5	Welsh (farm B), female, reared with Pig 6						PCR postitive, not sequenced
Pig	Pig Santini (Post-mortem)	This study	Bristol Pig 5 - Finisher caecum, mucosa	CM5	Welsh (farm B), female, reared with Pig 6						PCR postitive, not sequenced
Pig	Pig Santini (Post-mortem)	This study	Bristol Pig 5 - Finisher Proximal spiral, lumen	PS5	Welsh (farm B), female, reared with Pig 6						PCR postitive, not sequenced
Pig	Pig Santini (Post-mortem)	This study	Bristol Pig 5 - Finisher Proximal spiral, mucosa	PM5	Welsh (farm B), female, reared with Pig 6						PCR postitive, not sequenced
Pig	Pig Santini (Post-mortem)	This study	Bristol Pig 5 - Finisher Distal spiral, lumen	DS5	Welsh (farm B), female, reared with Pig 6						PCR postitive, not sequenced
Pig	Pig Santini (Post-mortem)	This study	Bristol Pig 5 - Finisher Distal spiral, mucosa	DM5	Welsh (farm B), female, reared with Pig 6						PCR postitive, not sequenced
Pig	Pig Santini (Post-mortem)	This study	Bristol pig 5 - Finisher Rectum, lumen	R5	Welsh (farm B), female, reared with Pig 6						PCR product: 461 bp Major Capsid, 467 bp Portal Vertex, 668 bp Tail Sheath Monomer
Pig	Pig Santini (Post-mortem)	This study	Bristol pig 5 - Finisher Rectum, mucosa	RM5	Welsh (farm B), female, reared with Pig 6						PCR postitive, not sequenced
Pig	Pig Santini (Post-mortem)	This study	Bristol Pig 7 - Finisher Rectum, lumen	R7	Welsh/Petrain (farm A), female						PCR product: 461 bp Major Capsid
Pig	Pig Santini (Post-mortem)	This study	Bristol Pig 7 - Finisher Vagina, mucosa	V7	Welsh/Petrain (farm A), female						PCR product: 472 bp Major Capsid, 469 bp Portal Vertex
Pig	Pig Santini (Post-mortem)	This study	Bristol Pig 7 - Finisher Lung, mucosa	L7	Welsh/Petrain (farm A), female						Not detectable by PCR
Pig	Pig Santini (Post-mortem)	This study	Bristol Pig 8 - Finisher Rectum, lumen	R8	Welsh/Petrain (farm A), female						PCR postitive, not sequenced
Pig	Pig Santini (Post-mortem)	This study	Bristol Pig 8 - Finisher Vagina, mucosa	V8	Welsh/Petrain (farm A), female						Not detectable by PCR
Pig	Pig Santini (Post-mortem)	This study	Bristol Pig 8 - Finisher Lung, mucosa	L8	Welsh/Petrain (farm A), female						Not detectable by PCR
Pig	Pig Santini (Post-mortem)	This study	Bristol Pig 9 - Finisher Rectum, lumen	R9	Welsh/Petrain (farm A), female						PCR postitive, not sequenced
Pig	Pig Santini (Post-mortem)	This study	Bristol Pig 9 - Finisher vagina, mucosa	V9	Welsh/Petrain (farm A), female						Not detectable by PCR
Pig	Pig Santini (Post-mortem)	This study	Bristol Pig 9 - Finisher Lung, mucosa	L9	Welsh/Petrain (farm A), female						Not detectable by PCR
Pig	Pig Santini (Post-mortem)	This study	Bristol Pig 10 - Finisher Rectum, lumen	R10	Welsh/Petrain (farm A), female						PCR product: 448 bp Major Capsid
Pig	Pig Santini (Post-mortem)	This study	Bristol Pig 10 - Finisher vagina, mucosa	V10	Welsh/Petrain (farm A), female						PCR product: 467 bp Major Capsid, 465 bp Portal Vertex, 689 bp Tail Sheath Monomer
Pig	Pig Santini (Post-mortem)	This study	Bristol Pig 10 - Finisher Lung, mucosa	L10	Welsh/Petrain (farm A), female						Not detectable by PCR
Pig	Pig Santini (Post-mortem)	This study	Bristol Pig 11 - Finisher Rectum, lumen	R11	Welsh/Petrain (farm A), female						PCR product: 448 bp Major Capsid, 467 bp Portal Vertex, 668 bp Tail Sheath Monomer
Pig	Pig Santini (Post-mortem)	This study	Bristol Pig 11 - Finisher vagina, mucosa	V11	Welsh/Petrain (farm A), female						PCR product: 423 bp Major Capsid, 472 bp Portal Vertex, 672 bp Tail Sheath Monomer
Pig	Pig Santini (Post-mortem)	This study	Bristol Pig 11 - Finisher Lung, mucosa	L11	Welsh/Petrain (farm A), female						Not detectable by PCR
Horse	Horse Santini	This study	Individual Faecal (Wendover Stables)	JS_HA1_S131	Racing Thorughbred, Horse A (day 1), male, age=7 yrs						PCR product: 465 bp Major Capsid, 475 bp Portal Vertex, 680 bp Tail Sheath Monomer (BUT 660 kbp variant not detected)
Horse	Horse Santini	This study	Individual Faecal (Wendover Stables)	JS_HA2_S132	Racing Thorughbred, Horse A (day 2), male, age=7 yrs						PCR positive, not sequenced
Horse	Horse Santini	This study	Individual Faecal (Wendover Stables)	JS_HA3_S133	Racing Thorughbred, Horse A (day 3), male, age=7 yrs						PCR positive, not sequenced
Horse	Horse Santini	This study	Individual Faecal (Wendover Stables)	JS_HB1_S134	Racing Thorughbred, Horse B (day 1), male, age=5 yrs						PCR product: 364 bp Major Capsid, 497 bp Portal Vertex, 652 bp Tail Sheath Monomer
Horse	Horse Santini	This study	Individual Faecal (Wendover Stables)	JS_HB2_S135	Racing Thorughbred, Horse B (day 2), male, age=5 yrs						8 kbp only (see complete genome from 660 kbp variant)
Horse	Horse Santini	This study	Individual Faecal (Wendover Stables)	JS_HB3_S136	Racing Thorughbred, Horse B (day 3), male, age=5 yrs						PCR positive, not sequenced
Horse	Horse Santini	This study	Individual Faecal (Wendover Stables)	JS_HE1_S137	Racing Thorughbred, Horse E (day 1), female, age=1 yrs						PCR positive, not sequenced (BUT 660 kbp variant not detected)
Horse	Horse Santini	This study	Individual Faecal (Wendover Stables)	JS_HE2_S138	Racing Thorughbred, Horse E (day 2), female, age=1 yrs						PCR positive, not sequenced
Horse	Horse Santini	This study	Individual Faecal (Wendover Stables)	JS_HE3_S139	Racing Thorughbred, Horse E (day 3), female, age=1 yrs						PCR positive, not sequenced
Horse	Horse Santini	This study	Individual Faecal (Wendover Stables)	JS_HF1_S140	Racing Thorughbred, Horse F (day 1), male, age=9 yrs						PCR positive, not sequenced (BUT 660 kbp variant not detected)
Horse	Horse Santini	This study	Individual Faecal (Wendover Stables)	JS_HF2_S141	Racing Thorughbred, Horse F (day 2), male, age=9 yrs						PCR positive, not sequenced
Horse	Horse Santini	This study	Individual Faecal (Wendover Stables)	JS_HF3_S142	Racing Thorughbred, Horse F (day 3), male, age=9 yrs						PCR positive, not sequenced
Horse	Horse Santini	This study	Individual Faecal (Wendover Stables)	HC1	Racing Thorughbred, Horse C (day 1), male, age=4 yrs (signs of dysbiosis)						Not Detectable by PCR (both common variants and 660kbp variant)
Horse	Horse Santini	This study	Individual Faecal (Wendover Stables)	HC2	Racing Thorughbred, Horse C (day 1), male, age=4 yrs (signs of dysbiosis)						Not Detectable by PCR
Horse	Horse Santini	This study	Individual Faecal (Wendover Stables)	HC3	Racing Thorughbred, Horse C (day 1), male, age=4 yrs (signs of dysbiosis)						Not Detectable by PCR
Horse	Horse Santini	This study	Individual Faecal (Wendover Stables)	HD1	Racing Thorughbred, Horse D (day 1), female, age=2 yrs						Not Detectable by PCR (both common variants and 660kbp variant)
Horse	Horse Santini	This study	Individual Faecal (Wendover Stables)	HD2	Racing Thorughbred, Horse D (day 2), female, age=2 yrs						Not Detectable by PCR
Horse	Horse Santini	This study	Individual Faecal (Wendover Stables)	HD3	Racing Thorughbred, Horse D (day 3), female, age=2 yrs						Not Detectable by PCR
Horse	Horse Santini	This study	Individual Faecal (Cobham Surrey)	HG	Welsh Cob, Horse G, female, age=20 years						PCR product (660kbp varaint-specific only): 778 bp Major Capsid
Horse	Horse Santini	This study	Individual Faecal (Royal Veterinary College)	HH	Blood Donor , Horse H						PCR postitive, not sequenced
Horse	Horse Santini	This study	Individual Faecal (Royal Veterinary College)	HI	Blood Donor , Horse J						PCR postitive, not sequenced
Horse	Horse Santini	This study	Individual Faecal (Royal Veterinary College)	Hj	Blood Donor , Horse I						PCR product (660kbp varaint-specific only): 778 bp Major Capsid
Cow	Cow Santini	This study	Individual Rumen Fluid (CEDAR)	CR-2	Holstein Dairy, Cow 2, female, approx. age=10 yrs						PCR product: 230 bp Major Capsid, 486 bp Portal Vertex, 670 bp Tail Sheath Monomer
Cow	Cow Santini	This study	Individual Rumen Fluid (CEDAR)	CR-1	Holstein Dairy, Cow 1, female, approx. age=10 yrs						Not Detectable by PCR
Cow	Cow Santini	This study	Individual Rumen Fluid (CEDAR)	CR-3	Holstein Dairy, Cow 3, female, approx. age=10 yrs						Not Detectable by PCR
Cow	Cow Santini	This study	Individual Faecal (CEDAR)	CF-1	Holstein Dairy, Cow 1, female, approx. age=10 yrs						Not Detectable by PCR
Cow	Cow Santini	This study	Individual Faecal (CEDAR)	CF-2	Holstein Dairy, Cow 2, female, approx. age=10 yrs						Not Detectable by PCR
Cow	Cow Santini	This study	Individual Faecal (CEDAR)	CF-3	Holstein Dairy, Cow 3, female, approx. age=10 yrs						Not Detectable by PCR
Chicken	Chicken Santini	This study	Individual caecal digesta (RVC)	B2C	ROSS 308 Broiler, unknown sex, age=8 wks						Not Detectable by PCR
Chicken	Chicken Santini	This study	Individual caecal digesta (RVC)	B3C	ROSS 308 Broiler, unknown sex, age=8 wks						Not Detectable by PCR
Chicken	Chicken Santini	This study	Individual caecal digesta (RVC)	B4C	ROSS 308 Broiler, unknown sex, age=8 wks						Not Detectable by PCR
Giant tortoise	Zoo Santini (ZSL)	This study	Galapagos Giant tortoise, pooled faecal	GTA	Adult group of 3, 0=male, 3=female						PCR product: 370 bp Major Capsid, 485 Portal Vertex
Giant tortoise	Zoo Santini (ZSL)	This study	Galapagos Giant tortoise, pooled faecal	GTJ	Juvenile group of 3, 2=male, 1=female						PCR positive, not sequenced
Mangabey	Zoo Santini (ZSL)	This study	White-naped Mangabey, pooled faecal	WN1	Group of 7 (day 1), 2=male, 5=female						PCR product: 354 bp Major Capsid, 469 bp Portal Vertex, 666 bp Tail Sheath Monomer
Mangabey	Zoo Santini (ZSL)	This study	White-naped Mangabey, pooled faecal	WN2	Group of 7 (day 2), 2=male, 5=female						Not Detectable by PCR
Mangabey	Zoo Santini (ZSL)	This study	White-naped Mangabey, pooled faecal	WN3	Group of 7 (day 3), 2=male, 5=female						Not Detectable by PCR
Warthog	Zoo Santini (ZSL)	This study	Warthog, pooled faecal	WH1	Group of 2 (day 1), 0=male, 2=female						Not Detectable by PCR
Warthog	Zoo Santini (ZSL)	This study	Warthog, pooled faecal	WH2	Group of 2 (day 2), 0=male, 2=female						PCR product: 346 bp Major Capsid, 488 bp Portal Vertex, 592 bp Tail Sheath Monomer
Warthog	Zoo Santini (ZSL)	This study	Warthog, pooled faecal	WH3	Group of 2 (day 3), 0=male, 2=female						Not Detectable by PCR
Giraffe	Zoo Santini (ZSL)	This study	Giraffe, pooled faecal	G1	Group of 3 (day 1), 0=male, 3=female						Not Detectable by PCR
Giraffe	Zoo Santini (ZSL)	This study	Giraffe, pooled faecal	G2	Group of 3 (day 2), 0=male, 3=female						Not Detectable by PCR
Giraffe	Zoo Santini (ZSL)	This study	Giraffe, pooled faecal	G3	Group of 3 (day 3), 0=male, 3=female						Not Detectable by PCR (both common variants and 660kbp variant)
Zebra	Zoo Santini (ZSL)	This study	Common zebra, pooled faecal	CZ1	Group of 4 (day 1), 2=male, 2=female						Not Detectable by PCR (both common variants and 660kbp variant)
Zebra	Zoo Santini (ZSL)	This study	Common zebra, pooled faecal	CZ2	Group of 4 (day 2), 2=male, 2=female						Not Detectable by PCR
Zebra	Zoo Santini (ZSL)	This study	Common zebra, pooled faecal	CZ3	Group of 4 (day 3), 2=male, 2=female						Not Detectable by PCR
Monkey	Zoo Santini (ZSL)	This study	Eastern black & white colobus monkey, pooled faecal	EC1	Group of 12 (day 1), 8=male, 4=female						Not Detectable by PCR
Monkey	Zoo Santini (ZSL)	This study	Eastern black & white colobus monkey, pooled faecal	EC2	Group of 12 (day 2), 8=male, 4=female						Not Detectable by PCR
Monkey	Zoo Santini (ZSL)	This study	Eastern black & white colobus monkey, pooled faecal	EC3	Group of 12 (day 3), 8=male, 4=female						Not Detectable by PCR
Duiker	Zoo Santini (ZSL)	This study	Red Forrest Duiker, pooled faecal	RD	Group of 2, 1=male, 1=female						Not Detectable by PCR
Okapi	Zoo Santini (ZSL)	This study	Okapi, individual faecal	OM	Individual, male						Not Detectable by PCR (both common variants and 660kbp variant)
Okapi	Zoo Santini (ZSL)	This study	Okapi, individual faecal	OF	Individual, female						Not Detectable by PCR (both common variants and 660kbp variant)
Camel	Zoo Santini (ZSL)	This study	Bactrian Camel, pooled faecal	BC	Group of 2, 1=male, 1=female						Not Detectable by PCR (both common variants and 660kbp variant)
Hog	Zoo Santini (ZSL)	This study	Red River Hog, pooled faecal	RH	Group of 7, 4=male, 3=female						Not Detectable by PCR
Lemur	Zoo Santini (ZSL)	This study	Ring-Tailed Lemur, pooled faecal	RL	Group of 10, male=10, female=0						Not Detectable by PCR
Lemur	Zoo Santini (ZSL)	This study	Gentle Lemur, pooled faecal	GL	Group of 2, 1=male, 1=female						Not Detectable by PCR
Monkey	Zoo Santini (ZSL)	This study	Diana Monkey, pooled faecal	DM	Group of 2, 1=male, 1=female						Not Detectable by PCR
Monkey	Zoo Santini (ZSL)	This study	Squirrel Monkey, pooled faecal	SM	Group of 16, mixed sex						Not Detectable by PCR
Gorilla	Zoo Santini (ZSL)	This study	Western Lowland Gorilla, pooled faecal	LG	Group of 4, 1=male, 3=female						Not Detectable by PCR
Kangaroo	Zoo Santini (ZSL)	This study	Tree Kangaroo, individual faecal	TK	Individual, female						Not Detectable by PCR
Wallaby	Zoo Santini (ZSL)	This study	Wallaby, pooled faecal	WLo	Group of 6, 6=male, 0=female						Not Detectable by PCR
Wallaby	Zoo Santini (ZSL)	This study	Wallaby, pooled faecal	WW	(Free-roaming) group of 148, mixed sex						Not Detectable by PCR
Patagonian Mara	Zoo Santini (ZSL)	This study	Patagonian Mara, pooled faecal	PM	(Free-roaming) group of 32, mixed sex						Not Detectable by PCR
Elephant	Zoo Santini (ZSL)	This study	Asian Elephant, individual faecal	AEM	Individual, male						Not Detectable by PCR (both common variants and 660kbp variant)
Elephant	Zoo Santini (ZSL)	This study	Asian Elephant, pooled faecal	AEF	Group of 5, female						Not Detectable by PCR (both common variants and 660kbp variant)
Rhinoceros	Zoo Santini (ZSL)	This study	White Rhinoceros, individual faecal	WRM	Individual, male						Not Detectable by PCR (both common variants and 660kbp variant)
Rhinoceros	Zoo Santini (ZSL)	This study	White Rhinoceros, pooled faecal	WRF	Group of 4, female						Not Detectable by PCR (both common variants and 660kbp variant)
Rhinoceros	Zoo Santini (ZSL)	This study	Indian one-horned rhino, individual faecal	IRM	Individual, male						Not Detectable by PCR (both common variants and 660kbp variant)
Rhinoceros	Zoo Santini (ZSL)	This study	Indian one-horned rhino, pooled faecal	IRF	Individual, female						Not Detectable by PCR (both common variants and 660kbp variant)
Deer	Deer Santini	This study	Wild fallow Deer, individual faecal	FD1	Chertsey Mead, Surrey, unknown sex/age						PCR product: 382 bp Major Capsid, 470 bp Portal Vertex
Mice	Miscellaneous Santini	This study	Labortaory Mice, individual faecal (UCL)	M 1-5	Laboratory 5 mice, 2 days, mixed sex, age=3 wks						Not Detectable by PCR
Hedgehog	Miscellaneous Santini	This study	Wild hedgehog, individual faecal	H1	Wild Hedgehog (London), unknown sex/age						Not Detectable by PCR
Dog	Miscellaneous Santini	This study	Dog, individual faecal	Blu	Greater swiss mountain dog, male, age=8 yrs						Not Detectable by PCR
Dog	Miscellaneous Santini	This study	Dog, individual faecal	DL	Airdale terrier, male, age=11 yrs						Not Detectable by PCR
Dog	Miscellaneous Santini	This study	Dog, individual faecal	DE	Welsh terrier, female, age=13 yrs						Not Detectable by PCR
Dog	Miscellaneous Santini	This study	Dog, individual faecal	DT	Working cocker spanial, male, age= 5 months						Not Detectable by PCR
Sheep	Miscellaneous Santini	This study	Sheep, Individual faecal	SS1	Domestic sheep from a farm in Milton Keynes, UK						Not Detectable by PCR
Sheep	Miscellaneous Santini	This study	Sheep, Individual faecal	SS2	Domestic sheep from a farm in Milton Keynes, UK						Not Detectable by PCR
Sheep	Miscellaneous Santini	This study	Sheep, Individual faecal	LS1	Domestic sheep from a farm in Milton Keynes, UK						Not Detectable by PCR
Sheep	Miscellaneous Santini	This study	Sheep, Individual faecal	LS2	Domestic sheep from a farm in Milton Keynes, UK						Not Detectable by PCR
Hermann'sTortoise	Miscellaneous Santini	This study	Herman tortoise, Individual faecal	HT	Herman tertoise, male						Not Detectable by PCR
Human	Saliva Santini	This study	Eastman Dental Institute (UCL)	ED	Pooled human salival DNA						Not Detectable by PCR
