# Supplementary material for: Closely related Lak megaphages replicate in the microbiomes of diverse animals
Source: iScience. 2021 Jul 16;24(8):102875. doi: 10.1016/j.isci.2021.102875 (PMC8346664; doi:10.1016/j.isci.2021.102875)
Supplement: Table S2. General details of the animals that were investigated in this study by PCR, related to Table 1 [file mmc3.xlsx]

## Sheet: Table S2
Table S2 (Related to Table 1) | General details of the animals that were investigated in this study by PCR.
Animal	Species / Subspecies / Breed	Approx. age	Location	Housing	Sample Type	n animals	Sex	Collection	n Days	n samples	PCR +ve	Sequence CONFIRMED	Appears abundant ?
Horse	Equus ferus caballus, Racing Thoroughbred	1-9 yrs	Wendover Stables, Epsom	Individual Stables	Faecal	6	M=4, F=2	Individual	3	18	12	Yes	No
Horse	Equus ferus caballus, Welsh Cob	20 years	Riverside farm, Hersham	Individual Stables	Faecal	1	F	Individual	1	1	1	Yes (660 variant only)	No
Horse	Equus ferus caballus, Blood donor	varied	Royal Veterinary College	Pasture + Stables	Faecal	3	?	?	?	3	3	Yes (660 variant only)	No
Cow	Bos taurus, Holstein Dairy	10 yrs	CEDAR, University of Reading	Group	Rumen fluid + faecal	3	F	Individual	1	6	1 (rumen)
Pig	Sus scrofus, Large white/Landrace/Hampshire	Varied production stages	University of Cambridge	Group	Faecal	19	Mix	Individual	1	19	12	Yes	Yes
Pig	Sus scrofus, Welsh/Petrain	Finisher (20-24 wks)	Langford Abattoir, University of Bristol	Group (Farm A)	Digesta+mucosa, 6 GIT sites	4	M=2, F=2	Individual	1	47	47	Yes	Yes
Pig	Sus scrofus, Welsh	Finisher (20-24 wks)	Langford Abattoir, University of Bristol	Group (Farm B)	Digesta+mucosa, 6 GIT sites	2	M=1, F=1	Individual	1	23	23	Yes	Yes
Pig	Sus scrofus, Welsh/Petrain	Finisher (20-24 wks)	Langford Abattoir, University of Bristol	Group (Farm A)	Vagina(mucosa), lung(mucosa) and rectal	5	F	Individual	1	15	Rectal=5; Vaginal=3	Yes	Rectal=Yes; Vaginal=No
Chicken	Gallus gallus domesticus, ROSS 308 Broiler	8 wks	Royal Veterinary College	Group	Digesta, caecal	3	Mix	Individual	1	3	NO
Giraffe	Giraffa camelopardalis	Adult	ZSL London Zoo	Group	Faecal	3	F	Pooled	3	3	NO
Common Zebra	Equus quagga burchelli + Equus quagga chapmani	Adult	ZSL London Zoo	Group	Faecal	4	M=2, F=2	Pooled	3	3	NO
Warthog	Phacochoerus africanus	Adult	ZSL London Zoo	Group	Faecal	2	F	Pooled	3	3	1	Yes	No
Colobus Monkey	Colobus guereza	Varied	ZSL London Zoo	Group	Faecal	12	M=8, F=4	Pooled	3	3	NO
White-naped mangabey	Cerocebus lunulatus	Varied	ZSL London Zoo	Group	Faecal	7	2=M, 5=F	Pooled	3	3	1	Yes	Yes
Giant Galabagos Tortoise	Chelonoidis nigra	Adult	ZSL London Zoo	Group	Faecal	3	F	Pooled	1	1	1	Yes	No
Giant Galabagos Tortoise	Chelonoidis nigra	Juvenile	ZSL London Zoo	Group	Faecal	3	2=M, 1=F	Pooled	1	1	1	"	No
Red Forrest Duiker	Cephalophus natalensis	Adult	ZSL London Zoo	Group	Faecal	2	1=M, 1=F	Pooled	1	1	NO
Okapi	Okapia johnstoni	Adult	ZSL London Zoo	Individual Enclosure	Faecal	1	M=1, F=1	Individual	1	2	NO
Bactrian Camel	Camelus bactrianus domestic	Adult	ZSL London Zoo	Group	Faecal	2	M=1, F=1	Pooled	1	1	NO
Red River Hog	Potamochoerus porcus	Adult	ZSL London Zoo	Group	Faecal	8	M=4, F=3	Pooled	1	1	NO
Ring-Tailed Lemur	Lemur catta	Adult	ZSL London Zoo	Group	Faecal	10	M	Pooled	1	1	NO
Gentle Lemur	Hapalemur alaotrensis	Adult	ZSL London Zoo	Group	Faecal	2	1=M, 1=F	Pooled	1	1	NO
Diana Monkey	Cercopithecus diana diana	Adult	ZSL London Zoo	Group	Faecal	2	1=M, 1=F	Pooled	1	1	NO
Squirrel Monkey	Saimiri boliviensis boliviensis	Varied	ZSL London Zoo	Group	Faecal	16	Mix	Pooled	1	1	NO
Western Lowland Gorilla	Gorilla gorilla gorilla	Varied	ZSL London Zoo	Group	Faecal	4	1=M, 3=F	Pooled	1	1	NO
Tree Kangaroo	Dendrolagus goodfellowi buergersi	Adult	ZSL London Zoo	Individual Enclosure	Faecal	1	F	Individual	1	1	NO
Wallaby	Macropus rufogriseus	Varied	ZSL London Zoo	Group	Faecal	6	M	Pooled	1	1	NO
Wallaby	Macropus rufogriseus	Varied	ZSL Whipsnade Zoo	Free-roam	Faecal	148	Mix	Pooled	1	1	NO
Patagonian Mara	Dolichotis patagonum	Varied	ZSL Whipsnade Zoo	Free-roam	Faecal	32	Mix	Pooled	1	1	NO
Asian Elephant (Male)	Elephas maximus	Adult	ZSL Whipsnade Zoo	Individual Enclosure	Faecal	1	M	Individual	1	1	NO
Asian Elephant (Female)	Elephas maximus	Adult	ZSL Whipsnade Zoo	Group	Faecal	5	F	Pooled	1	1	NO
White Rhinoceros (Male)	Ceratotherium simum simum	Adult	ZSL Whipsnade Zoo	Individual Enclosure	Faecal	1	M	Individual	1	1	NO
White Rhinoceros (Female)	Ceratotherium simum simum	Adult	ZSL Whipsnade Zoo	Group	Faecal	4	F	Pooled	1	1	NO
Indian one-horned rhino (Male)	Rhinoceros unicornis	Adult	ZSL Whipsnade Zoo	Individual Enclosure	Faecal	1	M	Individual	1	1	NO
Indian one-horned rhino (Female)	Rhinoceros unicornis	Adult	ZSL Whipsnade Zoo	Individual Enclosure	Faecal	1	F	Individual	1	1	NO
Laboratory Mice	Mus musculus	3 weeks	University College London	Group cage	Faecal	5	Mix	Individual	2	10	NO
Hedgehog	Erinaceus europaeus	na	Wild	na	Faecal	1	na	Individual	1	1	NO
Human Saliva	Homo Sapiens	na	Eastman Dental Institute, UCL	na	Salival DNA	na	na	Pooled	1	1	NO
Fallow Deer	Dama dama	na	Wild	na	Faecal	1	na	Individual	1	1	1	Yes	No
Sheep	Ovis aires	na	Farmed, Milton Keynes, UK	Grazing pasture	Faecal	4	na	Individual	1	4	NO
Hermann's tortoise	Testudo hermanni	Adult	Pet	Individual Enclosure	Faecal	1	M	Individual	1	1	NO
Dog	Canis familiaris, Greater Swiss Mountain Dog	8 years	Pet	na	Faecal	1	M	Individual	1	1	NO
Dog	Canis familiaris, Airdale terrier	11 years	Pet	na	Faecal	1	M	Individual	1	1	NO
Dog	Canis familiaris, Welsh terrier	13 years	Pet	na	Faecal	1	F	Individual	1	1	NO
Dog	Canis familiaris, Working cocker spaniel	5 months	Pet	na	Faecal	1	M	Individual	1	1	NO
									Total n samples	194
									Total PCR Positive	112
