# Supplementary material for: Closely related Lak megaphages replicate in the microbiomes of diverse animals
Source: iScience. 2021 Jul 16;24(8):102875. doi: 10.1016/j.isci.2021.102875 (PMC8346664; doi:10.1016/j.isci.2021.102875)
Supplement: Table S3 Lak phage and Prevotella abundance differs in the pig vagina and rectum, related to Table 1 and Figure 1 — (1)Copy number calculated from absolute quantification of Lak major capsid protein and Prevotella 16s rRNA genes using qPCR, per 10 ng microbiome gDNA. Anti-log means are presented, but log copy numbers were analyzed, ranging from 4.01–6.00 with standard errors of Prevotella = 0.15 and Lak Phage = 0.09. Data represents 3 female finisher pigs. Lak was undetectable from the lungs of the same animals. See statistical outputs in Table S9. [file mmc4.xlsx]

## Sheet: Table S3
Table S3 (Related to Figure 1 and Table 1) | Lak phage and Prevotella abundance differs in the pig vagina and rectum. (1)Copy number calculated from absolute quantification of Lak major capsid protein and Prevotella 16s rRNA genes using qPCR, per 10 ng microbiome gDNA. Anti-log means are presented, but log copy numbers were analysed, ranging from 4.01-6.00 with standard errors of Prevotella=0.15 …
Body site	Gene copy number / 10ng gDNA(1)
	Lak Phage	Prevotella	Lak : Prevotella (from anti-log means, ST3)	Lak : Prevotella (from log means, ST8)
Vagina	1087026	8880695	0.122403	0.810549
Rectum	59999094	719694287	0.0833675	0.780009
P Value	0.00012	0.00023
