# Supplementary material for: Closely related Lak megaphages replicate in the microbiomes of diverse animals
Source: iScience. 2021 Jul 16;24(8):102875. doi: 10.1016/j.isci.2021.102875 (PMC8346664; doi:10.1016/j.isci.2021.102875)
Supplement: Table S4. 660 kbp Lak phage shows day-to-day variation, related to Table 1 — (1)Lak phage and Prevotella copy numbers determined by absolute quantification qPCR, with 10 ng pooled DNA from Horse B feces collected over 3 consecutive days. Lak primers targeted the major capsid gene of 660 kbp Lak genome, and Prevotella primers targeted the 16S rRNA gene. A sample from Horse G at a single time point was run in parallel to validate results; and copy numbers were comparable to those observed in Horse B. r = correlation coefficient indicates that there was not a strong correlation between Lak phage and Prevotella abundance over the 3 sample days. Anti-log means are presented, but log copy numbers were analyzed, ranging from 2.98–6.67. See statistical outputs in Table S9. [file mmc5.xlsx]

## Sheet: Table S4
Table S4 (Related to Table 1) | 660 kbp Lak phage shows day-to-day variation. (1)Lak phage and Prevotella copy numbers determined by absolute quantification qPCR, with 10 ng pooled DNA from Horse B faeces collected over 3 consecutive days. Lak primers targeted the major capsid gene of 660 kbp Lak genome, and Prevotella primers targeted the 16S rRNA gene. A sample from Horse G at a single time poi…
Day	Gene copy number / 10ng gDNA(1)
	Lak Phage	Prevotella
1	443549	2.15588e+06
2	79665	1.38059e+06
3	955.865	1.88607e+06
Correlation (r)	0.047458
P Value	0.9698
Horse G (reference)	3805.73	4.71782e+06
