# Supplementary material for: Closely related Lak megaphages replicate in the microbiomes of diverse animals
Source: iScience. 2021 Jul 16;24(8):102875. doi: 10.1016/j.isci.2021.102875 (PMC8346664; doi:10.1016/j.isci.2021.102875)
Supplement: Table S5. The tRNAs identified in the scaffolds of each high-quality Lak genome, related to Figure 4 — The supressor tRNAs are highlighted (TTA supressor tRNA in blue, and CTA supressor tRNA in orange). [file mmc6.xlsx]

## Sheet: Table S5
Table S5 (Related to Figure 4) | The tRNAs identified in the scaffolds of each high-quality Lak genome. The supressor tRNAs are highlighted (TTA supressor tRNA in blue, and CTA supressor tRNA in orange).
Genome name	Sequence Name	tRNA #	tRNA Begin	Bounds End	tRNA Type	Anti Codon	Intron Bounds Begin	Inf End	Score	Note
china_ERR1190628_Lak_Phage_26_10	china_ERR1190628__NODE_15_length_178545_cov_10.558194	1	174263	174348	Leu	TAA	0	0	50.2
china_ERR1190628_Lak_Phage_26_10	china_ERR1190628__NODE_15_length_178545_cov_10.558194	2	97641	97570	Sup	TTA	0	0	46.9
china_ERR1190628_Lak_Phage_26_10	china_ERR1190628__NODE_87_length_98295_cov_9.984619	1	49391	49480	Ser	TGA	0	0	61.8
china_ERR1190628_Lak_Phage_26_10	china_ERR1190628__NODE_87_length_98295_cov_9.984619	2	56057	56127	Gln	CTG	0	0	46.7
china_ERR1190628_Lak_Phage_26_10	china_ERR1190628__NODE_276_length_62699_cov_11.158084	1	19461	19534	Pro	TGG	0	0	51.4
china_ERR1190628_Lak_Phage_26_10	china_ERR1190628__NODE_276_length_62699_cov_11.158084	2	19653	19727	Arg	ACG	0	0	57.3
china_ERR1190628_Lak_Phage_26_10	china_ERR1190628__NODE_276_length_62699_cov_11.158084	3	20353	20511	Gly	TCC	20390	20476	54
china_ERR1190628_Lak_Phage_26_10	china_ERR1190628__NODE_276_length_62699_cov_11.158084	4	20954	21033	Cys	GCA	0	0	46.6
china_ERR1190628_Lak_Phage_26_10	china_ERR1190628__NODE_276_length_62699_cov_11.158084	5	21882	21955	Met	CAT	0	0	68.3
china_ERR1190628_Lak_Phage_26_10	china_ERR1190628__NODE_345_length_56622_cov_10.791097	1	1091	1002	Trp	CCA	0	0	29.1	pseudo
china_ERR1190628_Lak_Phage_26_10	china_ERR1190628__NODE_345_length_56622_cov_10.791097	2	809	737	Ile	TAT	0	0	50.3
china_ERR1190628_Lak_Phage_26_10	china_ERR1190628__NODE_416_length_52182_cov_9.847449	1	10775	10847	Sup	CTA	0	0	27.8	pseudo
china_ERR1190628_Lak_Phage_26_10	china_ERR1190628__NODE_416_length_52182_cov_9.847449	2	11678	11749	Sup	CTA	0	0	56.6
china_ERR1190628_Lak_Phage_26_10	china_ERR1190628__NODE_416_length_52182_cov_9.847449	3	22389	22460	Lys	TTT	0	0	57.8
china_ERR1190628_Lak_Phage_26_10	china_ERR1190628__NODE_4533_length_10235_cov_7.737819	1	442	605	Tyr	GTA	478	570	35.7
china_ERR1190628_Lak_Phage_26_10	china_ERR1190628__NODE_4533_length_10235_cov_7.737819	2	961	1035	Val	TAC	0	0	52.2
china_ERR1190628_Lak_Phage_26_10	china_ERR1190628__NODE_4533_length_10235_cov_7.737819	3	2687	2769	Tyr	GTA	0	0	60.3
china_ERR1190628_Lak_Phage_26_10	china_ERR1190628__NODE_4533_length_10235_cov_7.737819	4	3584	3654	Gln	TTG	0	0	59.7
china_ERR1190628_Lak_Phage_26_10	china_ERR1190628__NODE_4533_length_10235_cov_7.737819	5	3940	4012	Met	CAT	0	0	67.7
china_ERR1190628_Lak_Phage_26_10	china_ERR1190628__NODE_4533_length_10235_cov_7.737819	6	4345	4424	Leu	TAG	0	0	27.3	pseudo
china_ERR1190628_Lak_Phage_26_10	china_ERR1190628__NODE_4533_length_10235_cov_7.737819	7	4696	4769	Ile	GAT	0	0	69.5
china_ERR1190628_Lak_Phage_26_10	china_ERR1190628__NODE_4533_length_10235_cov_7.737819	8	4948	5020	Lys	TTT	0	0	65		s
china_ERR1190628_Lak_Phage_26_10	china_ERR1190628__NODE_4533_length_10235_cov_7.737819	9	5776	5849	Ile	TAT	0	0	66.5
china_ERR1190628_Lak_Phage_26_10	china_ERR1190628__NODE_4533_length_10235_cov_7.737819	10	6716	6789	Asp	GTC	0	0	69.8
china_ERR1190628_Lak_Phage_26_10	china_ERR1190628__NODE_4533_length_10235_cov_7.737819	11	7314	7387	Asn	GTT	0	0	80.1
china_ERR1190628_Lak_Phage_26_10	china_ERR1190628__NODE_4533_length_10235_cov_7.737819	12	8235	8308	Glu	TTC	0	0	43.8
china_ERR1190628_Lak_Phage_26_10	china_ERR1190628__NODE_4533_length_10235_cov_7.737819	13	8387	8467	Leu	AAG	0	0	49.2
china_ERR1190628_Lak_Phage_26_10	china_ERR1190628__NODE_4533_length_10235_cov_7.737819	14	8547	8732	Thr	TGT	8583	8696	60.3
china_ERR1190628_Lak_Phage_26_10	china_ERR1190628__NODE_4533_length_10235_cov_7.737819	15	9077	9161	Met	CAT	0	0	49.1
china_ERR1190935_Lak_phage_26_1	china_ERR1190935_Lak_phage_26_1_joined_1	1	112370	112444	His	GTG	0	0	24.3
china_ERR1190935_Lak_phage_26_1	china_ERR1190935_Lak_phage_26_1_joined_1	2	113536	113608	Lys	TTT	0	0	54.5
china_ERR1190935_Lak_phage_26_1	china_ERR1190935_Lak_phage_26_1_joined_1	3	113727	113801	Arg	ACG	0	0	59.3
china_ERR1190935_Lak_phage_26_1	china_ERR1190935_Lak_phage_26_1_joined_1	4	114427	114497	Gly	TCC	0	0	57.9
china_ERR1190935_Lak_phage_26_1	china_ERR1190935_Lak_phage_26_1_joined_1	5	115197	115276	Cys	GCA	0	0	49.2
china_ERR1190935_Lak_phage_26_1	china_ERR1190935_Lak_phage_26_1_joined_1	6	115604	115707	Undet	NNN	0	0	22.3	pseudo
china_ERR1190935_Lak_phage_26_1	china_ERR1190935_Lak_phage_26_1_joined_1	7	115717	115836	Undet	NNN	0	0	26.4	pseudo
china_ERR1190935_Lak_phage_26_1	china_ERR1190935_Lak_phage_26_1_joined_1	8	116123	116196	Met	CAT	0	0	68.3
china_ERR1190935_Lak_phage_26_1	china_ERR1190935_Lak_phage_26_1_joined_1	9	350989	351076	Leu	TAA	0	0	51.5
china_ERR1190935_Lak_phage_26_1	china_ERR1190935_Lak_phage_26_1_joined_1	10	274209	274138	Sup	TTA	0	0	46.9
china_ERR1190935_Lak_phage_26_1	china_ERR1190935_Lak_phage_26_1_joined_1	11	207996	207923	Sup	CTA	0	0	35.9	pseudo
china_ERR1190935_Lak_phage_26_1	china_ERR1190935_Lak_phage_26_1_joined_1	12	207087	207016	Sup	CTA	0	0	56.6
china_ERR1190935_Lak_phage_26_1	china_ERR1190935_Lak_phage_26_1_joined_1	13	196389	196318	Lys	TTT	0	0	54.7
china_ERR1190935_Lak_phage_26_1	china_ERR1190935_Lak_phage_26_1_joined_2	1	38212	38284	Ile	TAT	0	0	47.5
china_ERR1190935_Lak_phage_26_1	china_ERR1190935_Lak_phage_26_1_joined_2	2	39424	39494	Asn	GTT	0	0	51.6
china_ERR1190935_Lak_phage_26_1	china_ERR1190935_Lak_phage_26_1_joined_2	3	39851	39925	Val	TAC	0	0	52.2
china_ERR1190935_Lak_phage_26_1	china_ERR1190935_Lak_phage_26_1_joined_2	4	40074	40151	Ala	TGC	0	0	61.3
china_ERR1190935_Lak_phage_26_1	china_ERR1190935_Lak_phage_26_1_joined_2	5	40487	40569	Tyr	GTA	0	0	60.3
china_ERR1190935_Lak_phage_26_1	china_ERR1190935_Lak_phage_26_1_joined_2	6	41386	41456	Gln	TTG	0	0	55.2
china_ERR1190935_Lak_phage_26_1	china_ERR1190935_Lak_phage_26_1_joined_2	7	41743	41815	Met	CAT	0	0	67.7
china_ERR1190935_Lak_phage_26_1	china_ERR1190935_Lak_phage_26_1_joined_2	8	42148	42227	Leu	TAG	0	0	27.3	pseudo
china_ERR1190935_Lak_phage_26_1	china_ERR1190935_Lak_phage_26_1_joined_2	9	42499	42572	Ile	GAT	0	0	63.8
china_ERR1190935_Lak_phage_26_1	china_ERR1190935_Lak_phage_26_1_joined_2	10	43475	43547	Lys	TTT	0	0	53.8
china_ERR1190935_Lak_phage_26_1	china_ERR1190935_Lak_phage_26_1_joined_2	11	44295	44369	Met	CAT	0	0	64.6
china_ERR1190935_Lak_phage_26_1	china_ERR1190935_Lak_phage_26_1_joined_2	12	44899	44970	Glu	TTC	0	0	54.6
china_ERR1190935_Lak_phage_26_1	china_ERR1190935_Lak_phage_26_1_joined_2	13	45073	45153	Leu	AAG	0	0	52.5
china_ERR1190935_Lak_phage_26_1	china_ERR1190935_Lak_phage_26_1_joined_2	14	46191	46263	Thr	TGT	0	0	68.8
china_ERR1190935_Lak_phage_26_1	china_ERR1190935_Lak_phage_26_1_joined_2	15	46609	46680	Met	CAT	0	0	55.5
china_ERR1190935_Lak_phage_26_1	china_ERR1190935_Lak_phage_26_1_joined_2	16	47017	47106	Ser	TGA	0	0	63.4
china_ERR1190935_Lak_phage_26_1	china_ERR1190935_Lak_phage_26_1_joined_2	17	53686	53756	Gln	CTG	0	0	61
china_ERR1190936_Lak_Phage_26_15	china_ERR1190936__NODE_351_length_50458_cov_16.029760	1	50133	50059	His	GTG	0	0	24.3
china_ERR1190936_Lak_Phage_26_15	china_ERR1190936__NODE_351_length_50458_cov_16.029760	2	48967	48895	Lys	TTT	0	0	54.5
china_ERR1190936_Lak_Phage_26_15	china_ERR1190936__NODE_351_length_50458_cov_16.029760	3	48776	48702	Arg	ACG	0	0	59.3
china_ERR1190936_Lak_Phage_26_15	china_ERR1190936__NODE_351_length_50458_cov_16.029760	4	48076	48006	Gly	TCC	0	0	57.9
china_ERR1190936_Lak_Phage_26_15	china_ERR1190936__NODE_351_length_50458_cov_16.029760	5	47306	47227	Cys	GCA	0	0	49.2
china_ERR1190936_Lak_Phage_26_15	china_ERR1190936__NODE_351_length_50458_cov_16.029760	6	46899	46796	Undet	NNN	0	0	22.3	pseudo
china_ERR1190936_Lak_Phage_26_15	china_ERR1190936__NODE_351_length_50458_cov_16.029760	7	46786	46667	Undet	NNN	0	0	26.4	pseudo
china_ERR1190936_Lak_Phage_26_15	china_ERR1190936__NODE_351_length_50458_cov_16.029760	8	46380	46307	Met	CAT	0	0	68.3
china_ERR1190936_Lak_Phage_26_15	china_ERR1190936__NODE_472_length_41975_cov_15.748807	1	3388	3459	Sup	TTA	0	0	46.9
china_ERR1190936_Lak_Phage_26_15	china_ERR1190936__NODE_519_length_39753_cov_14.960729	1	39572	39492	Leu	AAG	0	0	52.5
china_ERR1190936_Lak_Phage_26_15	china_ERR1190936__NODE_519_length_39753_cov_14.960729	2	38454	38382	Thr	TGT	0	0	68.8
china_ERR1190936_Lak_Phage_26_15	china_ERR1190936__NODE_519_length_39753_cov_14.960729	3	38036	37965	Met	CAT	0	0	55.5
china_ERR1190936_Lak_Phage_26_15	china_ERR1190936__NODE_519_length_39753_cov_14.960729	4	37628	37539	Ser	TGA	0	0	63.4
china_ERR1190936_Lak_Phage_26_15	china_ERR1190936__NODE_519_length_39753_cov_14.960729	5	30962	30892	Gln	CTG	0	0	61
china_ERR1190936_Lak_Phage_26_15	china_ERR1190936__NODE_526_length_39396_cov_13.481915	1	31113	31042	Lys	TTT	0	0	54.7
china_ERR1190936_Lak_Phage_26_15	china_ERR1190936__NODE_7506_length_4570_cov_12.276190	1	176	263	Leu	TAA	0	0	51.5
china_ERR1190936_Lak_Phage_26_15	china_ERR1190936__NODE_1399_length_20326_cov_12.800355	1	6673	6584	Trp	CCA	0	0	29.1	pseudo
china_ERR1190936_Lak_Phage_26_15	china_ERR1190936__NODE_1399_length_20326_cov_12.800355	2	6391	6319	Ile	TAT	0	0	47.5
china_ERR1190936_Lak_Phage_26_15	china_ERR1190936__NODE_1399_length_20326_cov_12.800355	3	5179	5109	Asn	GTT	0	0	51.6
china_ERR1190936_Lak_Phage_26_15	china_ERR1190936__NODE_1399_length_20326_cov_12.800355	4	4752	4678	Val	TAC	0	0	52.2
china_ERR1190936_Lak_Phage_26_15	china_ERR1190936__NODE_1399_length_20326_cov_12.800355	5	4529	4452	Ala	TGC	0	0	61.3
china_ERR1190936_Lak_Phage_26_15	china_ERR1190936__NODE_1399_length_20326_cov_12.800355	6	4116	4034	Tyr	GTA	0	0	60.3
china_ERR1190936_Lak_Phage_26_15	china_ERR1190936__NODE_1399_length_20326_cov_12.800355	7	3217	3147	Gln	TTG	0	0	55.2
china_ERR1190936_Lak_Phage_26_15	china_ERR1190936__NODE_1399_length_20326_cov_12.800355	8	2860	2788	Met	CAT	0	0	67.7
china_ERR1190936_Lak_Phage_26_15	china_ERR1190936__NODE_1399_length_20326_cov_12.800355	9	2775	2622	Phe	GAA	2735	2657	26.5	pseudo
china_ERR1190936_Lak_Phage_26_15	china_ERR1190936__NODE_1399_length_20326_cov_12.800355	10	2455	2376	Leu	TAG	0	0	27.3	pseudo
china_ERR1190936_Lak_Phage_26_15	china_ERR1190936__NODE_1399_length_20326_cov_12.800355	11	2104	2031	Ile	GAT	0	0	63.8
china_ERR1190936_Lak_Phage_26_15	china_ERR1190936__NODE_1399_length_20326_cov_12.800355	12	1128	1056	Lys	TTT	0	0	53.8
china_ERR1190936_Lak_Phage_26_15	china_ERR1190936__NODE_1399_length_20326_cov_12.800355	13	308	234	Met	CAT	0	0	64.6
denmark_ERR1305877_Lak_Phage_26_8	denmark_ERR1305877__NODE_16534_length_4050_cov_7.992741	1	3219	3290	Sup	TTA	0	0	48.1
denmark_ERR1305877_Lak_Phage_26_8	denmark_ERR1305877__NODE_380_length_64763_cov_8.744467	1	33624	33553	Sup	CTA	0	0	56.6
denmark_ERR1305877_Lak_Phage_26_8	denmark_ERR1305877__NODE_380_length_64763_cov_8.744467	2	23987	23915	Lys	TTT	0	0	52
denmark_ERR1305877_Lak_Phage_26_8	denmark_ERR1305877__NODE_509_length_56443_cov_9.057920	1	56107	56018	Trp	CCA	0	0	35.4	pseudo
denmark_ERR1305877_Lak_Phage_26_8	denmark_ERR1305877__NODE_509_length_56443_cov_9.057920	2	55825	55753	Ile	TAT	0	0	50.3
denmark_ERR1305877_Lak_Phage_26_8	denmark_ERR1305877__NODE_509_length_56443_cov_9.057920	3	54854	54784	Asn	GTT	0	0	54
denmark_ERR1305877_Lak_Phage_26_8	denmark_ERR1305877__NODE_509_length_56443_cov_9.057920	4	54428	54354	Val	TAC	0	0	49.5
denmark_ERR1305877_Lak_Phage_26_8	denmark_ERR1305877__NODE_509_length_56443_cov_9.057920	5	54205	54132	Ala	TGC	0	0	70.5
denmark_ERR1305877_Lak_Phage_26_8	denmark_ERR1305877__NODE_509_length_56443_cov_9.057920	6	53796	53714	Tyr	GTA	0	0	60.3
denmark_ERR1305877_Lak_Phage_26_8	denmark_ERR1305877__NODE_509_length_56443_cov_9.057920	7	52988	52918	Gln	TTG	0	0	46
denmark_ERR1305877_Lak_Phage_26_8	denmark_ERR1305877__NODE_509_length_56443_cov_9.057920	8	52389	52307	Leu	TAG	0	0	50.8
denmark_ERR1305877_Lak_Phage_26_8	denmark_ERR1305877__NODE_509_length_56443_cov_9.057920	9	52035	51962	Ile	GAT	0	0	69.5
denmark_ERR1305877_Lak_Phage_26_8	denmark_ERR1305877__NODE_509_length_56443_cov_9.057920	10	51783	51711	Lys	TTT	0	0	66.9
denmark_ERR1305877_Lak_Phage_26_8	denmark_ERR1305877__NODE_509_length_56443_cov_9.057920	11	50963	50889	Met	CAT	0	0	64.6
denmark_ERR1305877_Lak_Phage_26_8	denmark_ERR1305877__NODE_509_length_56443_cov_9.057920	12	50649	50576	Asp	GTC	0	0	69.8
denmark_ERR1305877_Lak_Phage_26_8	denmark_ERR1305877__NODE_509_length_56443_cov_9.057920	13	50051	49978	Asn	GTT	0	0	80.1
denmark_ERR1305877_Lak_Phage_26_8	denmark_ERR1305877__NODE_509_length_56443_cov_9.057920	14	49100	49029	Glu	TTC	0	0	46.6
denmark_ERR1305877_Lak_Phage_26_8	denmark_ERR1305877__NODE_509_length_56443_cov_9.057920	15	48922	48842	Leu	AAG	0	0	51.3
denmark_ERR1305877_Lak_Phage_26_8	denmark_ERR1305877__NODE_509_length_56443_cov_9.057920	16	48762	48691	Thr	TGT	0	0	78.3
denmark_ERR1305877_Lak_Phage_26_8	denmark_ERR1305877__NODE_509_length_56443_cov_9.057920	17	48346	48262	Met	CAT	0	0	46.3
denmark_ERR1305877_Lak_Phage_26_8	denmark_ERR1305877__NODE_509_length_56443_cov_9.057920	18	47965	47880	Ser	TGA	0	0	54.2
denmark_ERR1305877_Lak_Phage_26_8	denmark_ERR1305877__NODE_509_length_56443_cov_9.057920	19	40719	40649	Gln	CTG	0	0	62.2
denmark_ERR1305877_Lak_Phage_26_8	denmark_ERR1305877__NODE_810_length_42809_cov_8.707747	1	42475	42402	His	GTG	0	0	27.8
denmark_ERR1305877_Lak_Phage_26_8	denmark_ERR1305877__NODE_810_length_42809_cov_8.707747	2	42319	42247	Pro	TGG	0	0	51.8
denmark_ERR1305877_Lak_Phage_26_8	denmark_ERR1305877__NODE_810_length_42809_cov_8.707747	3	42128	42054	Arg	ACG	0	0	59.3
denmark_ERR1305877_Lak_Phage_26_8	denmark_ERR1305877__NODE_810_length_42809_cov_8.707747	4	41428	41271	Gly	TCC	41392	41306	52.9
denmark_ERR1305877_Lak_Phage_26_8	denmark_ERR1305877__NODE_810_length_42809_cov_8.707747	5	39304	39225	Cys	GCA	0	0	52.9
denmark_ERR1305877_Lak_Phage_26_8	denmark_ERR1305877__NODE_810_length_42809_cov_8.707747	6	38783	38664	Undet	NNN	0	0	26.3	pseudo
denmark_ERR1305877_Lak_Phage_26_8	denmark_ERR1305877__NODE_810_length_42809_cov_8.707747	7	38377	38304	Met	CAT	0	0	68.3
denmark_ERR414321_Lak_Phage_26_X	denmark_ERR414321__NODE_2_length_416504_cov_92.399550	1	117311	117382	Sup	TTA	0	0	50
denmark_ERR414321_Lak_Phage_26_X	denmark_ERR414321__NODE_2_length_416504_cov_92.399550	2	185710	185783	Sup	CTA	0	0	35.6	pseudo
denmark_ERR414321_Lak_Phage_26_X	denmark_ERR414321__NODE_2_length_416504_cov_92.399550	3	186617	186688	Sup	CTA	0	0	56.6
denmark_ERR414321_Lak_Phage_26_X	denmark_ERR414321__NODE_2_length_416504_cov_92.399550	4	197318	197389	Lys	TTT	0	0	49.9
denmark_ERR414321_Lak_Phage_26_X	denmark_ERR414321__NODE_2_length_416504_cov_92.399550	5	382610	382517	Undet	NNN	0	0	20.1	pseudo
denmark_ERR414321_Lak_Phage_26_X	denmark_ERR414321__NODE_2_length_416504_cov_92.399550	6	301427	301354	His	GTG	0	0	28.1
denmark_ERR414321_Lak_Phage_26_X	denmark_ERR414321__NODE_2_length_416504_cov_92.399550	7	301273	301200	Pro	TGG	0	0	51.4
denmark_ERR414321_Lak_Phage_26_X	denmark_ERR414321__NODE_2_length_416504_cov_92.399550	8	301081	301007	Arg	ACG	0	0	58.2
denmark_ERR414321_Lak_Phage_26_X	denmark_ERR414321__NODE_2_length_416504_cov_92.399550	9	300381	300311	Gly	TCC	0	0	59.7
denmark_ERR414321_Lak_Phage_26_X	denmark_ERR414321__NODE_2_length_416504_cov_92.399550	10	299868	299789	Cys	GCA	0	0	46.6
denmark_ERR414321_Lak_Phage_26_X	denmark_ERR414321__NODE_2_length_416504_cov_92.399550	11	299347	299228	Undet	NNN	0	0	26.4	pseudo
denmark_ERR414321_Lak_Phage_26_X	denmark_ERR414321__NODE_2_length_416504_cov_92.399550	12	298941	298868	Met	CAT	0	0	68.3
denmark_ERR414321_Lak_Phage_26_X	denmark_ERR414321__NODE_2_length_416504_cov_92.399550	13	41543	41458	Leu	TAA	0	0	56.7
denmark_ERR414321_Lak_Phage_26_X	denmark_ERR414321__NODE_58_length_120529_cov_90.518859	1	89693	89603	Trp	CCA	0	0	37.3	pseudo
denmark_ERR414321_Lak_Phage_26_X	denmark_ERR414321__NODE_58_length_120529_cov_90.518859	2	89410	89338	Ile	TAT	0	0	46.9
denmark_ERR414321_Lak_Phage_26_X	denmark_ERR414321__NODE_58_length_120529_cov_90.518859	3	88438	88368	Asn	GTT	0	0	52.8
denmark_ERR414321_Lak_Phage_26_X	denmark_ERR414321__NODE_58_length_120529_cov_90.518859	4	88011	87937	Val	TAC	0	0	58.1
denmark_ERR414321_Lak_Phage_26_X	denmark_ERR414321__NODE_58_length_120529_cov_90.518859	5	86408	86326	Tyr	GTA	0	0	62.8
denmark_ERR414321_Lak_Phage_26_X	denmark_ERR414321__NODE_58_length_120529_cov_90.518859	6	85493	85423	Gln	TTG	0	0	60.3
denmark_ERR414321_Lak_Phage_26_X	denmark_ERR414321__NODE_58_length_120529_cov_90.518859	7	85142	85070	Met	CAT	0	0	76.1
denmark_ERR414321_Lak_Phage_26_X	denmark_ERR414321__NODE_58_length_120529_cov_90.518859	8	84900	84818	Leu	TAG	0	0	50.8
denmark_ERR414321_Lak_Phage_26_X	denmark_ERR414321__NODE_58_length_120529_cov_90.518859	9	84546	84473	Ile	GAT	0	0	69.5
denmark_ERR414321_Lak_Phage_26_X	denmark_ERR414321__NODE_58_length_120529_cov_90.518859	10	84294	84222	Lys	TTT	0	0	66.9
denmark_ERR414321_Lak_Phage_26_X	denmark_ERR414321__NODE_58_length_120529_cov_90.518859	11	83467	83140	Leu	TAA	83429	83176	22.9
denmark_ERR414321_Lak_Phage_26_X	denmark_ERR414321__NODE_58_length_120529_cov_90.518859	12	82908	82835	Asp	GTC	0	0	69.8
denmark_ERR414321_Lak_Phage_26_X	denmark_ERR414321__NODE_58_length_120529_cov_90.518859	13	82803	82731	Arg	TCT	0	0	55.6
denmark_ERR414321_Lak_Phage_26_X	denmark_ERR414321__NODE_58_length_120529_cov_90.518859	14	82063	81990	Asn	GTT	0	0	80.1
denmark_ERR414321_Lak_Phage_26_X	denmark_ERR414321__NODE_58_length_120529_cov_90.518859	15	81107	81036	Glu	TTC	0	0	46.1	pseudo
denmark_ERR414321_Lak_Phage_26_X	denmark_ERR414321__NODE_58_length_120529_cov_90.518859	16	79947	79867	Leu	AAG	0	0	48.8
denmark_ERR414321_Lak_Phage_26_X	denmark_ERR414321__NODE_58_length_120529_cov_90.518859	17	79786	79715	Thr	TGT	0	0	78.3
denmark_ERR414321_Lak_Phage_26_X	denmark_ERR414321__NODE_58_length_120529_cov_90.518859	18	79369	79298	Met	CAT	0	0	55.5
denmark_ERR414321_Lak_Phage_26_X	denmark_ERR414321__NODE_58_length_120529_cov_90.518859	19	73762	73692	Gln	CTG	0	0	62.2
F07_Lak_phage_26_27	SRR1747033_scaffold_1	1	132497	132568	Sup	TTA	0	0	50.4
F07_Lak_phage_26_27	SRR1747033_scaffold_1	2	208262	208335	His	GTG	0	0	33.2
F07_Lak_phage_26_27	SRR1747033_scaffold_1	3	208354	208430	Pro	TGG	0	0	54.1
F07_Lak_phage_26_27	SRR1747033_scaffold_1	4	208545	208619	Arg	ACG	0	0	60.9
F07_Lak_phage_26_27	SRR1747033_scaffold_1	5	209219	209296	Gly	TCC	0	0	55.5
F07_Lak_phage_26_27	SRR1747033_scaffold_1	6	209506	209578	Gly	GCC	0	0	49.4
F07_Lak_phage_26_27	SRR1747033_scaffold_1	7	209874	209956	Cys	GCA	0	0	42.9
F07_Lak_phage_26_27	SRR1747033_scaffold_1	8	210549	210663	Undet	NNN	0	0	31.9
F07_Lak_phage_26_27	SRR1747033_scaffold_1	9	211088	211162	Met	CAT	0	0	61.3
F07_Lak_phage_26_27	SRR1747033_scaffold_19	1	115659	115732	Lys	TTT	0	0	51.3
F07_Lak_phage_26_27	SRR1747033_scaffold_19	2	115739	115834	Undet	NNN	0	0	30.7	pseudo
F07_Lak_phage_26_27	SRR1747033_scaffold_19	3	193351	193261	Trp	CCA	0	0	35.6	pseudo
F07_Lak_phage_26_27	SRR1747033_scaffold_19	4	193068	192994	Asn	ATT	0	0	45.2
F07_Lak_phage_26_27	SRR1747033_scaffold_19	5	192065	191995	Asn	GTT	0	0	53.2
F07_Lak_phage_26_27	SRR1747033_scaffold_19	6	191644	191572	Val	TAC	0	0	59.2
F07_Lak_phage_26_27	SRR1747033_scaffold_19	7	191017	190944	Ala	TGC	0	0	65.6
F07_Lak_phage_26_27	SRR1747033_scaffold_19	8	190613	190531	Tyr	GTA	0	0	62.3
F07_Lak_phage_26_27	SRR1747033_scaffold_19	9	190086	190012	Asp	GTC	0	0	66.5
F07_Lak_phage_26_27	SRR1747033_scaffold_19	10	189732	189662	Gln	TTG	0	0	40.5	pseudo
F07_Lak_phage_26_27	SRR1747033_scaffold_19	11	189621	189549	Met	CAT	0	0	58.2
F07_Lak_phage_26_27	SRR1747033_scaffold_19	12	188127	188054	Ile	GAT	0	0	64
F07_Lak_phage_26_27	SRR1747033_scaffold_19	13	187865	187793	Lys	TTT	0	0	53.8
F07_Lak_phage_26_27	SRR1747033_scaffold_19	14	187700	187627	Ile	TAT	0	0	62.4
F07_Lak_phage_26_27	SRR1747033_scaffold_19	15	187430	187357	Arg	TCT	0	0	57.5
F07_Lak_phage_26_27	SRR1747033_scaffold_19	16	186679	186465	Tyr	GTA	186641	186501	66.2
F07_Lak_phage_26_27	SRR1747033_scaffold_19	17	185454	185383	Glu	TTC	0	0	46.8
F07_Lak_phage_26_27	SRR1747033_scaffold_19	18	184297	184217	Leu	AAG	0	0	48.8
F07_Lak_phage_26_27	SRR1747033_scaffold_19	19	184135	184063	Thr	TGT	0	0	78.5
F07_Lak_phage_26_27	SRR1747033_scaffold_19	20	183721	183649	Met	CAT	0	0	66.1
F07_Lak_phage_26_27	SRR1747033_scaffold_19	21	178091	178021	Gln	CTG	0	0	39.1	pseudo
F28_Lak_Phage_26_218	SRR1747060_scaffold_0	1	153212	153302	Trp	CCA	0	0	35.6	pseudo
F28_Lak_Phage_26_218	SRR1747060_scaffold_0	2	153495	153569	Asn	ATT	0	0	45.2
F28_Lak_Phage_26_218	SRR1747060_scaffold_0	3	154498	154568	Asn	GTT	0	0	53.2
F28_Lak_Phage_26_218	SRR1747060_scaffold_0	4	154919	154991	Val	TAC	0	0	59.2
F28_Lak_Phage_26_218	SRR1747060_scaffold_0	5	155546	155619	Ala	TGC	0	0	65.6
F28_Lak_Phage_26_218	SRR1747060_scaffold_0	6	155950	156032	Tyr	GTA	0	0	62.3
F28_Lak_Phage_26_218	SRR1747060_scaffold_0	7	156477	156551	Asp	GTC	0	0	66.5
F28_Lak_Phage_26_218	SRR1747060_scaffold_0	8	156831	156901	Gln	TTG	0	0	40.5	pseudo
F28_Lak_Phage_26_218	SRR1747060_scaffold_0	9	156942	157014	Met	CAT	0	0	58.2
F28_Lak_Phage_26_218	SRR1747060_scaffold_0	10	158436	158509	Ile	GAT	0	0	64
F28_Lak_Phage_26_218	SRR1747060_scaffold_0	11	158698	158770	Lys	TTT	0	0	53.8
F28_Lak_Phage_26_218	SRR1747060_scaffold_0	12	158863	158936	Ile	TAT	0	0	62.4
F28_Lak_Phage_26_218	SRR1747060_scaffold_0	13	159133	159206	Arg	TCT	0	0	57.5
F28_Lak_Phage_26_218	SRR1747060_scaffold_0	14	159884	160098	Tyr	GTA	159922	160062	66.2
F28_Lak_Phage_26_218	SRR1747060_scaffold_0	15	161109	161180	Glu	TTC	0	0	46.8
F28_Lak_Phage_26_218	SRR1747060_scaffold_0	16	162266	162346	Leu	AAG	0	0	48.8
F28_Lak_Phage_26_218	SRR1747060_scaffold_0	17	162428	162500	Thr	TGT	0	0	78.5
F28_Lak_Phage_26_218	SRR1747060_scaffold_0	18	162842	162914	Met	CAT	0	0	66.1
F28_Lak_Phage_26_218	SRR1747060_scaffold_0	19	168472	168542	Gln	CTG	0	0	39.1	pseudo
F28_Lak_Phage_26_218	SRR1747060_scaffold_0	20	230904	230831	Lys	TTT	0	0	51.3
F28_Lak_Phage_26_218	SRR1747060_scaffold_0	21	230824	230729	Undet	NNN	0	0	30.7	pseudo
F28_Lak_Phage_26_218	SRR1747060_scaffold_1	1	13633	13704	Sup	TTA	0	0	50.4
F28_Lak_Phage_26_218	SRR1747060_scaffold_1	2	89398	89471	His	GTG	0	0	33.2
F28_Lak_Phage_26_218	SRR1747060_scaffold_1	3	89490	89566	Pro	TGG	0	0	54.1
F28_Lak_Phage_26_218	SRR1747060_scaffold_1	4	89681	89755	Arg	ACG	0	0	60.9
F28_Lak_Phage_26_218	SRR1747060_scaffold_1	5	90355	90432	Gly	TCC	0	0	55.5
F28_Lak_Phage_26_218	SRR1747060_scaffold_1	6	90642	90714	Gly	GCC	0	0	49.4
F28_Lak_Phage_26_218	SRR1747060_scaffold_1	7	91010	91092	Cys	GCA	0	0	42.9
F28_Lak_Phage_26_218	SRR1747060_scaffold_1	8	91685	91799	Undet	NNN	0	0	31.9
F28_Lak_Phage_26_218	SRR1747060_scaffold_1	9	92224	92298	Met	CAT	0	0	61.3
FL-1_Lak-like_Phage_31_50	FL-1_scaffold_21	1	19509	19582	His	GTG	0	0	61.9
FL-1_Lak-like_Phage_31_50	FL-1_scaffold_21	2	19780	19853	Gln	CTG	0	0	35
FL-1_Lak-like_Phage_31_50	FL-1_scaffold_21	3	20068	20141	Pro	TGG	0	0	68
FL-1_Lak-like_Phage_31_50	FL-1_scaffold_21	4	20242	20314	Pro	TGG	0	0	23.9	pseudo
FL-1_Lak-like_Phage_31_50	FL-1_scaffold_21	5	20321	20394	Thr	TGT	0	0	71.6
FL-1_Lak-like_Phage_31_50	FL-1_scaffold_21	6	21119	21191	Gly	GCC	0	0	67.1
FL-1_Lak-like_Phage_31_50	FL-1_scaffold_21	7	21202	21276	Met	CAT	0	0	69
FL-1_Lak-like_Phage_31_50	FL-1_scaffold_21	8	21296	21367	Gln	CTG	0	0	56.2
FL-1_Lak-like_Phage_31_50	FL-1_scaffold_21	9	21609	21689	Leu	CAA	0	0	40	pseudo
FL-1_Lak-like_Phage_31_50	FL-1_scaffold_21	10	136145	136074	Sup	TTA	0	0	54.6
FL-1_Lak-like_Phage_31_50	FL-1_scaffold_21	11	80012	79940	Sup	CTA	0	0	55.9
FL-1_Lak-like_Phage_31_50	FL-1_scaffold_21	12	79930	79859	Sup	CTA	0	0	48.8
FL-1_Lak-like_Phage_31_50	FL-1_scaffold_21	13	68687	68615	Lys	TTT	0	0	47.7
FL-1_Lak-like_Phage_31_50	FL-1_scaffold_21	14	50251	50169	Leu	TAA	0	0	44.9
FL-1_Lak-like_Phage_31_50	FL-1_scaffold_21	15	43013	42925	Arg	TCT	0	0	25.7
FL-1_Lak-like_Phage_31_50	FL-1_scaffold_424	1	16698	16783	Leu	TAA	0	0	67.9
FL-1_Lak-like_Phage_31_50	FL-1_scaffold_424	2	29393	29467	Glu	CTC	0	0	47.6
FL-1_Lak-like_Phage_31_50	FL-1_scaffold_424	3	29682	29771	Lys	TTT	0	0	45.2
FL-1_Lak-like_Phage_31_50	FL-1_scaffold_424	4	29796	29866	Lys	TTT	0	0	73
FL-1_Lak-like_Phage_31_50	FL-1_scaffold_424	5	30740	30813	Lys	CTT	0	0	59.8
FL-1_Lak-like_Phage_31_50	FL-1_scaffold_424	6	30822	30910	Ile	TAT	0	0	46.8
FL-1_Lak-like_Phage_31_50	FL-1_scaffold_424	7	31987	32059	Ile	GAT	0	0	42.1
FL-1_Lak-like_Phage_31_50	FL-1_scaffold_424	8	33486	33559	Asn	GTT	0	0	73.2
FL-1_Lak-like_Phage_31_50	FL-1_scaffold_424	9	34866	34941	Phe	GAA	0	0	52.5
FL-1_Lak-like_Phage_31_50	FL-1_scaffold_424	10	34952	35034	Leu	TAG	0	0	45.6
FL-1_Lak-like_Phage_31_50	FL-1_scaffold_424	11	35400	35471	Gly	GCC	0	0	25.9
FL-1_Lak-like_Phage_31_50	FL-1_scaffold_424	12	35482	35555	Gln	TTG	0	0	51.7
FL-1_Lak-like_Phage_31_50	FL-1_scaffold_424	13	35674	35749	Val	TAC	0	0	70
FL-1_Lak-like_Phage_31_50	FL-1_scaffold_424	14	36472	36545	Lys	TTT	0	0	77.6
FL-1_Lak-like_Phage_31_50	FL-1_scaffold_424	15	37772	37845	Ile	TAT	0	0	55.8
FL-1_Lak-like_Phage_31_50	FL-1_scaffold_424	16	38371	38443	Asp	GTC	0	0	38.9
FL-1_Lak-like_Phage_31_50	FL-1_scaffold_424	17	38452	38637	Tyr	GTA	38488	38602	29.6
FL-1_Lak-like_Phage_31_50	FL-1_scaffold_424	18	38791	38874	Tyr	GTA	0	0	27	pseudo
FL-1_Lak-like_Phage_31_50	FL-1_scaffold_424	19	39655	39727	Pro	TGG	0	0	62.2
FL-1_Lak-like_Phage_31_50	FL-1_scaffold_424	20	39931	40011	Leu	AAG	0	0	49.7
FL-1_Lak-like_Phage_31_50	FL-1_scaffold_424	21	40643	40716	Thr	TGT	0	0	79.9
FL-1_Lak-like_Phage_31_50	FL-1_scaffold_424	22	40821	40895	Met	CAT	0	0	32.5	pseudo
FL-1_Lak-like_Phage_31_50	FL-1_scaffold_424	23	41106	41179	Ala	TGC	0	0	67.2
FL-1_Lak-like_Phage_31_50	FL-1_scaffold_424	24	41202	41274	Met	CAT	0	0	61.2
FL-1_Lak-like_Phage_31_50	FL-1_scaffold_424	25	41375	41465	Ser	TGA	0	0	43.2	pseudo
FL-1_Lak-like_Phage_31_50	FL-1_scaffold_424	26	45485	45555	Gln	TTG	0	0	62.7
H1F512851	NODE_65_94_467_37_54_8796	1	193018	193105	Leu	TAA	0	0	51
H1F512851	NODE_65_94_467_37_54_8796	2	264126	264197	Sup	CTA	0	0	50
H1F512851	NODE_65_94_467_37_54_8796	3	274825	274896	Lys	TTT	0	0	54.7
H1F512851	NODE_65_94_467_37_54_8796	4	93513	93424	Trp	CCA	0	0	35.4	pseudo
H1F512851	NODE_65_94_467_37_54_8796	5	93231	93159	Ile	TAT	0	0	50.3
H1F512851	NODE_65_94_467_37_54_8796	6	92019	91949	Asn	GTT	0	0	54
H1F512851	NODE_65_94_467_37_54_8796	7	91592	91518	Val	TAC	0	0	52.2
H1F512851	NODE_65_94_467_37_54_8796	8	89866	89784	Tyr	GTA	0	0	60.3
H1F512851	NODE_65_94_467_37_54_8796	9	88969	88899	Gln	TTG	0	0	55.2
H1F512851	NODE_65_94_467_37_54_8796	10	88530	88456	Phe	GAA	0	0	43.2
H1F512851	NODE_65_94_467_37_54_8796	11	88289	88210	Leu	TAG	0	0	27.3	pseudo
H1F512851	NODE_65_94_467_37_54_8796	12	87938	87865	Ile	GAT	0	0	65
H1F512851	NODE_65_94_467_37_54_8796	13	87687	87615	Lys	TTT	0	0	65
H1F512851	NODE_65_94_467_37_54_8796	14	86859	86786	Ile	TAT	0	0	66.5
H1F512851	NODE_65_94_467_37_54_8796	15	85916	85843	Asp	GTC	0	0	69.8
H1F512851	NODE_65_94_467_37_54_8796	16	85318	85115	Tyr	GTA	85279	85151	60.9
H1F512851	NODE_65_94_467_37_54_8796	17	84871	84798	Glu	TTC	0	0	43.8
H1F512851	NODE_65_94_467_37_54_8796	18	84718	84638	Leu	AAG	0	0	49.2
H1F512851	NODE_65_94_467_37_54_8796	19	84558	84373	Thr	TGT	84522	84409	57.1
H1F512851	NODE_65_94_467_37_54_8796	20	84028	83944	Met	CAT	0	0	49.1
H1F512851	NODE_65_94_467_37_54_8796	21	83608	83519	Ser	TGA	0	0	62.2
H1F512851	NODE_65_94_467_37_54_8796	22	75460	75390	Gln	CTG	0	0	46.7
H1F512851	NODE_36_61	1	35785	35878	Undet	NNN	0	0	20.1	pseudo
H1F512851	NODE_36_61	2	112124	112197	His	GTG	0	0	28.1
H1F512851	NODE_36_61	3	113583	113656	Pro	TGG	0	0	51.3
H1F512851	NODE_36_61	4	113775	113849	Arg	ACG	0	0	59.3
H1F512851	NODE_36_61	5	114473	114631	Gly	TCC	114510	114596	54
H1F512851	NODE_36_61	6	115074	115153	Cys	GCA	0	0	48.3
H1F512851	NODE_36_61	7	115595	115714	Undet	NNN	0	0	26.4	pseudo
H1F512851	NODE_36_61	8	116001	116074	Met	CAT	0	0	68.3
H1F512851	NODE_121_length_48030_cov_78.0355	1	9406	9477	Sup	TTA	0	0	50
HS_AP3_S145_Lak-like_phage_31_24_curated	scaffold_10243_LakGC26_end_291265_Lak_GC31-circ_476kbp_final-start_adjust	1	42886	42957	Sup	TTA	0	0	54.6
HS_AP3_S145_Lak-like_phage_31_24_curated	scaffold_10243_LakGC26_end_291265_Lak_GC31-circ_476kbp_final-start_adjust	2	100955	101027	Sup	CTA	0	0	55.9
HS_AP3_S145_Lak-like_phage_31_24_curated	scaffold_10243_LakGC26_end_291265_Lak_GC31-circ_476kbp_final-start_adjust	3	101037	101108	Sup	CTA	0	0	48.8
HS_AP3_S145_Lak-like_phage_31_24_curated	scaffold_10243_LakGC26_end_291265_Lak_GC31-circ_476kbp_final-start_adjust	4	112470	112542	Lys	TTT	0	0	56.3
HS_AP3_S145_Lak-like_phage_31_24_curated	scaffold_10243_LakGC26_end_291265_Lak_GC31-circ_476kbp_final-start_adjust	5	131169	131251	Leu	TAA	0	0	47.9
HS_AP3_S145_Lak-like_phage_31_24_curated	scaffold_10243_LakGC26_end_291265_Lak_GC31-circ_476kbp_final-start_adjust	6	138541	138629	Arg	TCT	0	0	25.7
HS_AP3_S145_Lak-like_phage_31_24_curated	scaffold_10243_LakGC26_end_291265_Lak_GC31-circ_476kbp_final-start_adjust	7	287579	287664	Leu	TAA	0	0	67.9
HS_AP3_S145_Lak-like_phage_31_24_curated	scaffold_10243_LakGC26_end_291265_Lak_GC31-circ_476kbp_final-start_adjust	8	300271	300345	Glu	CTC	0	0	47.6
HS_AP3_S145_Lak-like_phage_31_24_curated	scaffold_10243_LakGC26_end_291265_Lak_GC31-circ_476kbp_final-start_adjust	9	300560	300649	Lys	TTT	0	0	45.2
HS_AP3_S145_Lak-like_phage_31_24_curated	scaffold_10243_LakGC26_end_291265_Lak_GC31-circ_476kbp_final-start_adjust	10	300674	300744	Lys	TTT	0	0	73
HS_AP3_S145_Lak-like_phage_31_24_curated	scaffold_10243_LakGC26_end_291265_Lak_GC31-circ_476kbp_final-start_adjust	11	301618	301691	Lys	CTT	0	0	59.8
HS_AP3_S145_Lak-like_phage_31_24_curated	scaffold_10243_LakGC26_end_291265_Lak_GC31-circ_476kbp_final-start_adjust	12	301700	301788	Ile	TAT	0	0	46.8
HS_AP3_S145_Lak-like_phage_31_24_curated	scaffold_10243_LakGC26_end_291265_Lak_GC31-circ_476kbp_final-start_adjust	13	302865	302937	Ile	GAT	0	0	42.1
HS_AP3_S145_Lak-like_phage_31_24_curated	scaffold_10243_LakGC26_end_291265_Lak_GC31-circ_476kbp_final-start_adjust	14	303450	303521	Glu	TTC	0	0	42.5
HS_AP3_S145_Lak-like_phage_31_24_curated	scaffold_10243_LakGC26_end_291265_Lak_GC31-circ_476kbp_final-start_adjust	15	303554	303627	Asn	GTT	0	0	73.2
HS_AP3_S145_Lak-like_phage_31_24_curated	scaffold_10243_LakGC26_end_291265_Lak_GC31-circ_476kbp_final-start_adjust	16	304934	305009	Phe	GAA	0	0	52.5
HS_AP3_S145_Lak-like_phage_31_24_curated	scaffold_10243_LakGC26_end_291265_Lak_GC31-circ_476kbp_final-start_adjust	17	305020	305102	Leu	TAG	0	0	45.6
HS_AP3_S145_Lak-like_phage_31_24_curated	scaffold_10243_LakGC26_end_291265_Lak_GC31-circ_476kbp_final-start_adjust	18	305468	305539	Gly	GCC	0	0	25.9
HS_AP3_S145_Lak-like_phage_31_24_curated	scaffold_10243_LakGC26_end_291265_Lak_GC31-circ_476kbp_final-start_adjust	19	305550	305623	Gln	TTG	0	0	51.7
HS_AP3_S145_Lak-like_phage_31_24_curated	scaffold_10243_LakGC26_end_291265_Lak_GC31-circ_476kbp_final-start_adjust	20	305742	305817	Val	TAC	0	0	70
HS_AP3_S145_Lak-like_phage_31_24_curated	scaffold_10243_LakGC26_end_291265_Lak_GC31-circ_476kbp_final-start_adjust	21	306540	306613	Lys	TTT	0	0	77.6
HS_AP3_S145_Lak-like_phage_31_24_curated	scaffold_10243_LakGC26_end_291265_Lak_GC31-circ_476kbp_final-start_adjust	22	307841	307914	Ile	TAT	0	0	55.8
HS_AP3_S145_Lak-like_phage_31_24_curated	scaffold_10243_LakGC26_end_291265_Lak_GC31-circ_476kbp_final-start_adjust	23	308440	308512	Asp	GTC	0	0	38.9
HS_AP3_S145_Lak-like_phage_31_24_curated	scaffold_10243_LakGC26_end_291265_Lak_GC31-circ_476kbp_final-start_adjust	24	308521	308706	Tyr	GTA	308557	308671	25
HS_AP3_S145_Lak-like_phage_31_24_curated	scaffold_10243_LakGC26_end_291265_Lak_GC31-circ_476kbp_final-start_adjust	25	308860	308943	Tyr	GTA	0	0	28.8
HS_AP3_S145_Lak-like_phage_31_24_curated	scaffold_10243_LakGC26_end_291265_Lak_GC31-circ_476kbp_final-start_adjust	26	309724	309796	Pro	TGG	0	0	62.2
HS_AP3_S145_Lak-like_phage_31_24_curated	scaffold_10243_LakGC26_end_291265_Lak_GC31-circ_476kbp_final-start_adjust	27	310000	310080	Leu	AAG	0	0	49.7
HS_AP3_S145_Lak-like_phage_31_24_curated	scaffold_10243_LakGC26_end_291265_Lak_GC31-circ_476kbp_final-start_adjust	28	310712	310785	Thr	TGT	0	0	79.9
HS_AP3_S145_Lak-like_phage_31_24_curated	scaffold_10243_LakGC26_end_291265_Lak_GC31-circ_476kbp_final-start_adjust	29	310890	310964	Met	CAT	0	0	32.5	pseudo
HS_AP3_S145_Lak-like_phage_31_24_curated	scaffold_10243_LakGC26_end_291265_Lak_GC31-circ_476kbp_final-start_adjust	30	311175	311248	Ala	TGC	0	0	67.2
HS_AP3_S145_Lak-like_phage_31_24_curated	scaffold_10243_LakGC26_end_291265_Lak_GC31-circ_476kbp_final-start_adjust	31	311271	311343	Met	CAT	0	0	61.2
HS_AP3_S145_Lak-like_phage_31_24_curated	scaffold_10243_LakGC26_end_291265_Lak_GC31-circ_476kbp_final-start_adjust	32	311444	311534	Ser	TGA	0	0	43.2	pseudo
HS_AP3_S145_Lak-like_phage_31_24_curated	scaffold_10243_LakGC26_end_291265_Lak_GC31-circ_476kbp_final-start_adjust	33	315553	315623	Gln	TTG	0	0	62.7
HS_AP3_S145_Lak-like_phage_31_24_curated	scaffold_10243_LakGC26_end_291265_Lak_GC31-circ_476kbp_final-start_adjust	34	162097	162024	His	GTG	0	0	61.9
HS_AP3_S145_Lak-like_phage_31_24_curated	scaffold_10243_LakGC26_end_291265_Lak_GC31-circ_476kbp_final-start_adjust	35	161826	161753	Gln	CTG	0	0	35
HS_AP3_S145_Lak-like_phage_31_24_curated	scaffold_10243_LakGC26_end_291265_Lak_GC31-circ_476kbp_final-start_adjust	36	161538	161465	Pro	TGG	0	0	68
HS_AP3_S145_Lak-like_phage_31_24_curated	scaffold_10243_LakGC26_end_291265_Lak_GC31-circ_476kbp_final-start_adjust	37	161364	161292	Pro	TGG	0	0	23.9	pseudo
HS_AP3_S145_Lak-like_phage_31_24_curated	scaffold_10243_LakGC26_end_291265_Lak_GC31-circ_476kbp_final-start_adjust	38	161285	161212	Thr	TGT	0	0	71.6
HS_AP3_S145_Lak-like_phage_31_24_curated	scaffold_10243_LakGC26_end_291265_Lak_GC31-circ_476kbp_final-start_adjust	39	160485	160413	Gly	GCC	0	0	67.1
HS_AP3_S145_Lak-like_phage_31_24_curated	scaffold_10243_LakGC26_end_291265_Lak_GC31-circ_476kbp_final-start_adjust	40	160402	160329	Met	CAT	0	0	75.8
HS_AP3_S145_Lak-like_phage_31_24_curated	scaffold_10243_LakGC26_end_291265_Lak_GC31-circ_476kbp_final-start_adjust	41	160309	160238	Gln	CTG	0	0	56.2
HS_AP3_S145_Lak-like_phage_31_24_curated	scaffold_10243_LakGC26_end_291265_Lak_GC31-circ_476kbp_final-start_adjust	42	159996	159916	Leu	CAA	0	0	40	pseudo
HS_AP3_S145_sc_10243_Lak_complete_trimmed_start_adj_final	HS_AP3_S145_sc_10243_Lak_complete_trimmed_start_adj_final	1	72615	72689	His	GTG	0	0	24.3
HS_AP3_S145_sc_10243_Lak_complete_trimmed_start_adj_final	HS_AP3_S145_sc_10243_Lak_complete_trimmed_start_adj_final	2	73785	73857	Pro	TGG	0	0	53.3
HS_AP3_S145_sc_10243_Lak_complete_trimmed_start_adj_final	HS_AP3_S145_sc_10243_Lak_complete_trimmed_start_adj_final	3	73976	74050	Arg	ACG	0	0	59.3
HS_AP3_S145_sc_10243_Lak_complete_trimmed_start_adj_final	HS_AP3_S145_sc_10243_Lak_complete_trimmed_start_adj_final	4	74676	74746	Gly	TCC	0	0	59.7
HS_AP3_S145_sc_10243_Lak_complete_trimmed_start_adj_final	HS_AP3_S145_sc_10243_Lak_complete_trimmed_start_adj_final	5	75190	75269	Cys	GCA	0	0	52.9
HS_AP3_S145_sc_10243_Lak_complete_trimmed_start_adj_final	HS_AP3_S145_sc_10243_Lak_complete_trimmed_start_adj_final	6	75711	75830	Undet	NNN	0	0	26.3	pseudo
HS_AP3_S145_sc_10243_Lak_complete_trimmed_start_adj_final	HS_AP3_S145_sc_10243_Lak_complete_trimmed_start_adj_final	7	76117	76190	Met	CAT	0	0	68.3
HS_AP3_S145_sc_10243_Lak_complete_trimmed_start_adj_final	HS_AP3_S145_sc_10243_Lak_complete_trimmed_start_adj_final	8	462871	462799	Ile	TAT	0	0	50.3
HS_AP3_S145_sc_10243_Lak_complete_trimmed_start_adj_final	HS_AP3_S145_sc_10243_Lak_complete_trimmed_start_adj_final	9	461900	461830	Asn	GTT	0	0	54
HS_AP3_S145_sc_10243_Lak_complete_trimmed_start_adj_final	HS_AP3_S145_sc_10243_Lak_complete_trimmed_start_adj_final	10	461443	461369	Val	TAC	0	0	58.1
HS_AP3_S145_sc_10243_Lak_complete_trimmed_start_adj_final	HS_AP3_S145_sc_10243_Lak_complete_trimmed_start_adj_final	11	461218	461145	Ala	TGC	0	0	69.9
HS_AP3_S145_sc_10243_Lak_complete_trimmed_start_adj_final	HS_AP3_S145_sc_10243_Lak_complete_trimmed_start_adj_final	12	460809	460727	Tyr	GTA	0	0	59.1
HS_AP3_S145_sc_10243_Lak_complete_trimmed_start_adj_final	HS_AP3_S145_sc_10243_Lak_complete_trimmed_start_adj_final	13	459894	459824	Gln	TTG	0	0	54.1
HS_AP3_S145_sc_10243_Lak_complete_trimmed_start_adj_final	HS_AP3_S145_sc_10243_Lak_complete_trimmed_start_adj_final	14	459295	459213	Leu	TAG	0	0	50.8
HS_AP3_S145_sc_10243_Lak_complete_trimmed_start_adj_final	HS_AP3_S145_sc_10243_Lak_complete_trimmed_start_adj_final	15	458941	458868	Ile	GAT	0	0	69.5
HS_AP3_S145_sc_10243_Lak_complete_trimmed_start_adj_final	HS_AP3_S145_sc_10243_Lak_complete_trimmed_start_adj_final	16	458689	458617	Lys	TTT	0	0	66.9
HS_AP3_S145_sc_10243_Lak_complete_trimmed_start_adj_final	HS_AP3_S145_sc_10243_Lak_complete_trimmed_start_adj_final	17	457862	457534	Leu	TAA	457824	457570	22.5
HS_AP3_S145_sc_10243_Lak_complete_trimmed_start_adj_final	HS_AP3_S145_sc_10243_Lak_complete_trimmed_start_adj_final	18	456219	456146	Asp	GTC	0	0	69.8
HS_AP3_S145_sc_10243_Lak_complete_trimmed_start_adj_final	HS_AP3_S145_sc_10243_Lak_complete_trimmed_start_adj_final	19	455621	455548	Asn	GTT	0	0	80.1
HS_AP3_S145_sc_10243_Lak_complete_trimmed_start_adj_final	HS_AP3_S145_sc_10243_Lak_complete_trimmed_start_adj_final	20	454657	454586	Glu	TTC	0	0	46.6
HS_AP3_S145_sc_10243_Lak_complete_trimmed_start_adj_final	HS_AP3_S145_sc_10243_Lak_complete_trimmed_start_adj_final	21	454479	454399	Leu	AAG	0	0	51.3
HS_AP3_S145_sc_10243_Lak_complete_trimmed_start_adj_final	HS_AP3_S145_sc_10243_Lak_complete_trimmed_start_adj_final	22	454319	454134	Thr	TGT	454283	454170	60.3
HS_AP3_S145_sc_10243_Lak_complete_trimmed_start_adj_final	HS_AP3_S145_sc_10243_Lak_complete_trimmed_start_adj_final	23	453789	453705	Met	CAT	0	0	46.3
HS_AP3_S145_sc_10243_Lak_complete_trimmed_start_adj_final	HS_AP3_S145_sc_10243_Lak_complete_trimmed_start_adj_final	24	453408	453323	Ser	TGA	0	0	52.9
HS_AP3_S145_sc_10243_Lak_complete_trimmed_start_adj_final	HS_AP3_S145_sc_10243_Lak_complete_trimmed_start_adj_final	25	446176	446106	Gln	CTG	0	0	62.2
HS_AP3_S145_sc_10243_Lak_complete_trimmed_start_adj_final	HS_AP3_S145_sc_10243_Lak_complete_trimmed_start_adj_final	26	257992	257921	Sup	TTA	0	0	50
HS_AP3_S145_sc_10243_Lak_complete_trimmed_start_adj_final	HS_AP3_S145_sc_10243_Lak_complete_trimmed_start_adj_final	27	193940	193867	Sup	CTA	0	0	40.8
HS_AP3_S145_sc_10243_Lak_complete_trimmed_start_adj_final	HS_AP3_S145_sc_10243_Lak_complete_trimmed_start_adj_final	28	193031	192960	Sup	CTA	0	0	56.6
HS_AP3_S145_sc_10243_Lak_complete_trimmed_start_adj_final	HS_AP3_S145_sc_10243_Lak_complete_trimmed_start_adj_final	29	182234	182163	Lys	TTT	0	0	53.1
JS_AP1_S143_scaffold_24016_curated_start_adj	scaffold_24016	1	210481	210566	Leu	TAA	0	0	49.8
JS_AP1_S143_scaffold_24016_curated_start_adj	scaffold_24016	2	396568	396661	Tyr	GTA	0	0	32
JS_AP1_S143_scaffold_24016_curated_start_adj	scaffold_24016	3	480881	480954	His	GTG	0	0	35
JS_AP1_S143_scaffold_24016_curated_start_adj	scaffold_24016	4	482273	482345	Pro	TGG	0	0	53.3
JS_AP1_S143_scaffold_24016_curated_start_adj	scaffold_24016	5	482464	482538	Arg	ACG	0	0	62
JS_AP1_S143_scaffold_24016_curated_start_adj	scaffold_24016	6	483164	483322	Gly	TCC	483201	483287	54
JS_AP1_S143_scaffold_24016_curated_start_adj	scaffold_24016	7	483764	483843	Cys	GCA	0	0	52.9
JS_AP1_S143_scaffold_24016_curated_start_adj	scaffold_24016	8	484633	484706	Met	CAT	0	0	72.5
JS_AP1_S143_scaffold_24016_curated_start_adj	scaffold_24016	9	337699	337610	Trp	CCA	0	0	33.9
JS_AP1_S143_scaffold_24016_curated_start_adj	scaffold_24016	10	337419	337347	Ile	TAT	0	0	50.3
JS_AP1_S143_scaffold_24016_curated_start_adj	scaffold_24016	11	336448	336285	Tyr	GTA	336412	336320	22.6	pseudo
JS_AP1_S143_scaffold_24016_curated_start_adj	scaffold_24016	12	335928	335854	Val	TAC	0	0	49.5
JS_AP1_S143_scaffold_24016_curated_start_adj	scaffold_24016	13	335704	335631	Ala	TGC	0	0	69.9
JS_AP1_S143_scaffold_24016_curated_start_adj	scaffold_24016	14	335297	335215	Tyr	GTA	0	0	60.3
JS_AP1_S143_scaffold_24016_curated_start_adj	scaffold_24016	15	334502	334432	Gln	TTG	0	0	54.1
JS_AP1_S143_scaffold_24016_curated_start_adj	scaffold_24016	16	333686	333614	Met	CAT	0	0	68
JS_AP1_S143_scaffold_24016_curated_start_adj	scaffold_24016	17	333601	333527	Phe	GAA	0	0	43.2
JS_AP1_S143_scaffold_24016_curated_start_adj	scaffold_24016	18	333520	333438	Leu	TAG	0	0	50.8
JS_AP1_S143_scaffold_24016_curated_start_adj	scaffold_24016	19	333166	333093	Ile	GAT	0	0	65.3
JS_AP1_S143_scaffold_24016_curated_start_adj	scaffold_24016	20	332914	332842	Lys	TTT	0	0	65
JS_AP1_S143_scaffold_24016_curated_start_adj	scaffold_24016	21	332094	332020	Met	CAT	0	0	67.9
JS_AP1_S143_scaffold_24016_curated_start_adj	scaffold_24016	22	331787	331714	Asp	GTC	0	0	70.6
JS_AP1_S143_scaffold_24016_curated_start_adj	scaffold_24016	23	330933	330860	Asn	GTT	0	0	80.1
JS_AP1_S143_scaffold_24016_curated_start_adj	scaffold_24016	24	330012	329941	Glu	TTC	0	0	53.6
JS_AP1_S143_scaffold_24016_curated_start_adj	scaffold_24016	25	329828	329748	Leu	AAG	0	0	49.3
JS_AP1_S143_scaffold_24016_curated_start_adj	scaffold_24016	26	329668	329597	Thr	TGT	0	0	78.3
JS_AP1_S143_scaffold_24016_curated_start_adj	scaffold_24016	27	329252	329168	Met	CAT	0	0	46.3
JS_AP1_S143_scaffold_24016_curated_start_adj	scaffold_24016	28	328835	328750	Ser	TGA	0	0	67.6
JS_AP1_S143_scaffold_24016_curated_start_adj	scaffold_24016	29	323314	323244	Gln	CTG	0	0	62.2
JS_AP1_S143_scaffold_24016_curated_start_adj	scaffold_24016	30	145566	145495	Sup	TTA	0	0	45.7
JS_AP1_S143_scaffold_24016_curated_start_adj	scaffold_24016	31	84030	83959	Sup	CTA	0	0	52.7
JS_AP1_S143_scaffold_24016_curated_start_adj	scaffold_24016	32	74387	74316	Lys	TTT	0	0	53.4
JS_AP4_S146_Potentially_Complete_Lak_phage_26_23	scaffold_395262	1	314011	314085	His	GTG	0	0	24.3
JS_AP4_S146_Potentially_Complete_Lak_phage_26_23	scaffold_395262	2	315181	315253	Pro	TGG	0	0	53.3
JS_AP4_S146_Potentially_Complete_Lak_phage_26_23	scaffold_395262	3	315372	315446	Arg	ACG	0	0	59.3
JS_AP4_S146_Potentially_Complete_Lak_phage_26_23	scaffold_395262	4	316072	316142	Gly	TCC	0	0	59.7
JS_AP4_S146_Potentially_Complete_Lak_phage_26_23	scaffold_395262	5	316586	316665	Cys	GCA	0	0	52.9
JS_AP4_S146_Potentially_Complete_Lak_phage_26_23	scaffold_395262	6	317107	317226	Undet	NNN	0	0	26.3	pseudo
JS_AP4_S146_Potentially_Complete_Lak_phage_26_23	scaffold_395262	7	317513	317586	Met	CAT	0	0	68.3
JS_AP4_S146_Potentially_Complete_Lak_phage_26_23	scaffold_395262	8	499389	499318	Sup	TTA	0	0	50
JS_AP4_S146_Potentially_Complete_Lak_phage_26_23	scaffold_395262	9	435336	435263	Sup	CTA	0	0	40.8
JS_AP4_S146_Potentially_Complete_Lak_phage_26_23	scaffold_395262	10	434427	434356	Sup	CTA	0	0	56.6
JS_AP4_S146_Potentially_Complete_Lak_phage_26_23	scaffold_395262	11	423630	423559	Lys	TTT	0	0	53.1
JS_AP4_S146_Potentially_Complete_Lak_phage_26_23	scaffold_395262	12	163877	163788	Trp	CCA	0	0	29.1	pseudo
JS_AP4_S146_Potentially_Complete_Lak_phage_26_23	scaffold_395262	13	163595	163523	Ile	TAT	0	0	50.3
JS_AP4_S146_Potentially_Complete_Lak_phage_26_23	scaffold_395262	14	162624	162554	Asn	GTT	0	0	54
JS_AP4_S146_Potentially_Complete_Lak_phage_26_23	scaffold_395262	15	162167	162093	Val	TAC	0	0	58.1
JS_AP4_S146_Potentially_Complete_Lak_phage_26_23	scaffold_395262	16	161942	161869	Ala	TGC	0	0	69.9
JS_AP4_S146_Potentially_Complete_Lak_phage_26_23	scaffold_395262	17	161533	161451	Tyr	GTA	0	0	59.1
JS_AP4_S146_Potentially_Complete_Lak_phage_26_23	scaffold_395262	18	160618	160548	Gln	TTG	0	0	54.1
JS_AP4_S146_Potentially_Complete_Lak_phage_26_23	scaffold_395262	19	160179	160026	Phe	GAA	160139	160061	26.5	pseudo
JS_AP4_S146_Potentially_Complete_Lak_phage_26_23	scaffold_395262	20	160019	159937	Leu	TAG	0	0	50.8
JS_AP4_S146_Potentially_Complete_Lak_phage_26_23	scaffold_395262	21	159665	159592	Ile	GAT	0	0	69.5
JS_AP4_S146_Potentially_Complete_Lak_phage_26_23	scaffold_395262	22	159413	159341	Lys	TTT	0	0	66.9
JS_AP4_S146_Potentially_Complete_Lak_phage_26_23	scaffold_395262	23	158586	158258	Leu	TAA	158548	158294	22.5
JS_AP4_S146_Potentially_Complete_Lak_phage_26_23	scaffold_395262	24	156943	156870	Asp	GTC	0	0	69.8
JS_AP4_S146_Potentially_Complete_Lak_phage_26_23	scaffold_395262	25	156345	156272	Asn	GTT	0	0	80.1
JS_AP4_S146_Potentially_Complete_Lak_phage_26_23	scaffold_395262	26	155381	155310	Glu	TTC	0	0	46.6
JS_AP4_S146_Potentially_Complete_Lak_phage_26_23	scaffold_395262	27	155203	155123	Leu	AAG	0	0	51.3
JS_AP4_S146_Potentially_Complete_Lak_phage_26_23	scaffold_395262	28	155043	154858	Thr	TGT	155007	154894	60.3
JS_AP4_S146_Potentially_Complete_Lak_phage_26_23	scaffold_395262	29	154513	154429	Met	CAT	0	0	46.3
JS_AP4_S146_Potentially_Complete_Lak_phage_26_23	scaffold_395262	30	154132	154047	Ser	TGA	0	0	52.9
JS_AP4_S146_Potentially_Complete_Lak_phage_26_23	scaffold_395262	31	146900	146830	Gln	CTG	0	0	62.2
JS_LAK4_S129_Lak_Phage_31_21	JS_LAK4_S129_Lak_Phage_31_21_complete_final	1	42944	43015	Sup	TTA	0	0	54.6
JS_LAK4_S129_Lak_Phage_31_21	JS_LAK4_S129_Lak_Phage_31_21_complete_final	2	101033	101105	Sup	CTA	0	0	55.9
JS_LAK4_S129_Lak_Phage_31_21	JS_LAK4_S129_Lak_Phage_31_21_complete_final	3	101115	101186	Sup	CTA	0	0	48.8
JS_LAK4_S129_Lak_Phage_31_21	JS_LAK4_S129_Lak_Phage_31_21_complete_final	4	112549	112621	Lys	TTT	0	0	47.7
JS_LAK4_S129_Lak_Phage_31_21	JS_LAK4_S129_Lak_Phage_31_21_complete_final	5	131249	131331	Leu	TAA	0	0	47.9
JS_LAK4_S129_Lak_Phage_31_21	JS_LAK4_S129_Lak_Phage_31_21_complete_final	6	138621	138709	Arg	TCT	0	0	25.7
JS_LAK4_S129_Lak_Phage_31_21	JS_LAK4_S129_Lak_Phage_31_21_complete_final	7	287628	287713	Leu	TAA	0	0	67.9
JS_LAK4_S129_Lak_Phage_31_21	JS_LAK4_S129_Lak_Phage_31_21_complete_final	8	300321	300395	Glu	CTC	0	0	47.6
JS_LAK4_S129_Lak_Phage_31_21	JS_LAK4_S129_Lak_Phage_31_21_complete_final	9	300610	300699	Lys	TTT	0	0	45.2
JS_LAK4_S129_Lak_Phage_31_21	JS_LAK4_S129_Lak_Phage_31_21_complete_final	10	300724	300794	Lys	TTT	0	0	73
JS_LAK4_S129_Lak_Phage_31_21	JS_LAK4_S129_Lak_Phage_31_21_complete_final	11	301668	301741	Lys	CTT	0	0	59.8
JS_LAK4_S129_Lak_Phage_31_21	JS_LAK4_S129_Lak_Phage_31_21_complete_final	12	301750	301838	Ile	TAT	0	0	46.8
JS_LAK4_S129_Lak_Phage_31_21	JS_LAK4_S129_Lak_Phage_31_21_complete_final	13	302915	302987	Ile	GAT	0	0	42.1
JS_LAK4_S129_Lak_Phage_31_21	JS_LAK4_S129_Lak_Phage_31_21_complete_final	14	303500	303571	Glu	TTC	0	0	42.5
JS_LAK4_S129_Lak_Phage_31_21	JS_LAK4_S129_Lak_Phage_31_21_complete_final	15	303604	303677	Asn	GTT	0	0	73.2
JS_LAK4_S129_Lak_Phage_31_21	JS_LAK4_S129_Lak_Phage_31_21_complete_final	16	304984	305059	Phe	GAA	0	0	52.5
JS_LAK4_S129_Lak_Phage_31_21	JS_LAK4_S129_Lak_Phage_31_21_complete_final	17	305070	305152	Leu	TAG	0	0	45.6
JS_LAK4_S129_Lak_Phage_31_21	JS_LAK4_S129_Lak_Phage_31_21_complete_final	18	305518	305589	Gly	GCC	0	0	25.9
JS_LAK4_S129_Lak_Phage_31_21	JS_LAK4_S129_Lak_Phage_31_21_complete_final	19	305600	305673	Gln	TTG	0	0	51.7
JS_LAK4_S129_Lak_Phage_31_21	JS_LAK4_S129_Lak_Phage_31_21_complete_final	20	305792	305867	Val	TAC	0	0	70
JS_LAK4_S129_Lak_Phage_31_21	JS_LAK4_S129_Lak_Phage_31_21_complete_final	21	306590	306663	Lys	TTT	0	0	77.6
JS_LAK4_S129_Lak_Phage_31_21	JS_LAK4_S129_Lak_Phage_31_21_complete_final	22	307891	307964	Ile	TAT	0	0	55.8
JS_LAK4_S129_Lak_Phage_31_21	JS_LAK4_S129_Lak_Phage_31_21_complete_final	23	308490	308562	Asp	GTC	0	0	38.9
JS_LAK4_S129_Lak_Phage_31_21	JS_LAK4_S129_Lak_Phage_31_21_complete_final	24	308571	308756	Tyr	GTA	308607	308721	25
JS_LAK4_S129_Lak_Phage_31_21	JS_LAK4_S129_Lak_Phage_31_21_complete_final	25	308910	308993	Tyr	GTA	0	0	28.8
JS_LAK4_S129_Lak_Phage_31_21	JS_LAK4_S129_Lak_Phage_31_21_complete_final	26	309774	309846	Pro	TGG	0	0	62.2
JS_LAK4_S129_Lak_Phage_31_21	JS_LAK4_S129_Lak_Phage_31_21_complete_final	27	310050	310130	Leu	AAG	0	0	49.7
JS_LAK4_S129_Lak_Phage_31_21	JS_LAK4_S129_Lak_Phage_31_21_complete_final	28	310762	310835	Thr	TGT	0	0	79.9
JS_LAK4_S129_Lak_Phage_31_21	JS_LAK4_S129_Lak_Phage_31_21_complete_final	29	310940	311014	Met	CAT	0	0	32.5	pseudo
JS_LAK4_S129_Lak_Phage_31_21	JS_LAK4_S129_Lak_Phage_31_21_complete_final	30	311225	311298	Ala	TGC	0	0	67.2
JS_LAK4_S129_Lak_Phage_31_21	JS_LAK4_S129_Lak_Phage_31_21_complete_final	31	311321	311393	Met	CAT	0	0	61.2
JS_LAK4_S129_Lak_Phage_31_21	JS_LAK4_S129_Lak_Phage_31_21_complete_final	32	311494	311584	Ser	TGA	0	0	43.2	pseudo
JS_LAK4_S129_Lak_Phage_31_21	JS_LAK4_S129_Lak_Phage_31_21_complete_final	33	315603	315673	Gln	TTG	0	0	62.7
JS_LAK4_S129_Lak_Phage_31_21	JS_LAK4_S129_Lak_Phage_31_21_complete_final	34	162177	162104	His	GTG	0	0	61.9
JS_LAK4_S129_Lak_Phage_31_21	JS_LAK4_S129_Lak_Phage_31_21_complete_final	35	161906	161833	Gln	CTG	0	0	35
JS_LAK4_S129_Lak_Phage_31_21	JS_LAK4_S129_Lak_Phage_31_21_complete_final	36	161618	161545	Pro	TGG	0	0	68
JS_LAK4_S129_Lak_Phage_31_21	JS_LAK4_S129_Lak_Phage_31_21_complete_final	37	161444	161372	Pro	TGG	0	0	23.9	pseudo
JS_LAK4_S129_Lak_Phage_31_21	JS_LAK4_S129_Lak_Phage_31_21_complete_final	38	161365	161292	Thr	TGT	0	0	71.6
JS_LAK4_S129_Lak_Phage_31_21	JS_LAK4_S129_Lak_Phage_31_21_complete_final	39	160565	160493	Gly	GCC	0	0	67.1
JS_LAK4_S129_Lak_Phage_31_21	JS_LAK4_S129_Lak_Phage_31_21_complete_final	40	160482	160409	Met	CAT	0	0	75.8
JS_LAK4_S129_Lak_Phage_31_21	JS_LAK4_S129_Lak_Phage_31_21_complete_final	41	160389	160318	Gln	CTG	0	0	56.2
JS_LAK4_S129_Lak_Phage_31_21	JS_LAK4_S129_Lak_Phage_31_21_complete_final	42	160076	159996	Leu	CAA	0	0	40	pseudo
LAK-phage_A1--js4906-22-2_S9_26_597_curated_complete.contigs	PHAGE-A1--js4906-22-2_S9_HugePhage_26_597_final	1	30252	30345	Undet	NNN	0	0	20.1	pseudo
LAK-phage_A1--js4906-22-2_S9_26_597_curated_complete.contigs	PHAGE-A1--js4906-22-2_S9_HugePhage_26_597_final	2	108271	108344	His	GTG	0	0	28.1
LAK-phage_A1--js4906-22-2_S9_26_597_curated_complete.contigs	PHAGE-A1--js4906-22-2_S9_HugePhage_26_597_final	3	109436	109508	Pro	TGG	0	0	53.3
LAK-phage_A1--js4906-22-2_S9_26_597_curated_complete.contigs	PHAGE-A1--js4906-22-2_S9_HugePhage_26_597_final	4	109627	109701	Arg	ACG	0	0	59.3
LAK-phage_A1--js4906-22-2_S9_26_597_curated_complete.contigs	PHAGE-A1--js4906-22-2_S9_HugePhage_26_597_final	5	110332	110402	Gly	TCC	0	0	59.1
LAK-phage_A1--js4906-22-2_S9_26_597_curated_complete.contigs	PHAGE-A1--js4906-22-2_S9_HugePhage_26_597_final	6	110845	110924	Cys	GCA	0	0	52.9
LAK-phage_A1--js4906-22-2_S9_26_597_curated_complete.contigs	PHAGE-A1--js4906-22-2_S9_HugePhage_26_597_final	7	111368	111487	Undet	NNN	0	0	23.7	pseudo
LAK-phage_A1--js4906-22-2_S9_26_597_curated_complete.contigs	PHAGE-A1--js4906-22-2_S9_HugePhage_26_597_final	8	111774	111847	Met	CAT	0	0	68.3
LAK-phage_A1--js4906-22-2_S9_26_597_curated_complete.contigs	PHAGE-A1--js4906-22-2_S9_HugePhage_26_597_final	9	367137	367222	Leu	TAA	0	0	56.7
LAK-phage_A1--js4906-22-2_S9_26_597_curated_complete.contigs	PHAGE-A1--js4906-22-2_S9_HugePhage_26_597_final	10	501422	501332	Trp	CCA	0	0	37.3	pseudo
LAK-phage_A1--js4906-22-2_S9_26_597_curated_complete.contigs	PHAGE-A1--js4906-22-2_S9_HugePhage_26_597_final	11	501141	501069	Ile	TAT	0	0	50.3
LAK-phage_A1--js4906-22-2_S9_26_597_curated_complete.contigs	PHAGE-A1--js4906-22-2_S9_HugePhage_26_597_final	12	500167	500004	Tyr	GTA	500131	500039	36.9
LAK-phage_A1--js4906-22-2_S9_26_597_curated_complete.contigs	PHAGE-A1--js4906-22-2_S9_HugePhage_26_597_final	13	499647	499573	Val	TAC	0	0	52.2
LAK-phage_A1--js4906-22-2_S9_26_597_curated_complete.contigs	PHAGE-A1--js4906-22-2_S9_HugePhage_26_597_final	14	497879	497797	Tyr	GTA	0	0	60.3
LAK-phage_A1--js4906-22-2_S9_26_597_curated_complete.contigs	PHAGE-A1--js4906-22-2_S9_HugePhage_26_597_final	15	496984	496914	Gln	TTG	0	0	55.2
LAK-phage_A1--js4906-22-2_S9_26_597_curated_complete.contigs	PHAGE-A1--js4906-22-2_S9_HugePhage_26_597_final	16	496546	496393	Phe	GAA	496506	496428	26.5	pseudo
LAK-phage_A1--js4906-22-2_S9_26_597_curated_complete.contigs	PHAGE-A1--js4906-22-2_S9_HugePhage_26_597_final	17	496386	496304	Leu	TAG	0	0	50.8
LAK-phage_A1--js4906-22-2_S9_26_597_curated_complete.contigs	PHAGE-A1--js4906-22-2_S9_HugePhage_26_597_final	18	496032	495959	Ile	GAT	0	0	69.5
LAK-phage_A1--js4906-22-2_S9_26_597_curated_complete.contigs	PHAGE-A1--js4906-22-2_S9_HugePhage_26_597_final	19	495044	494972	Lys	TTT	0	0	53.8
LAK-phage_A1--js4906-22-2_S9_26_597_curated_complete.contigs	PHAGE-A1--js4906-22-2_S9_HugePhage_26_597_final	20	494904	494830	Met	CAT	0	0	64.6
LAK-phage_A1--js4906-22-2_S9_26_597_curated_complete.contigs	PHAGE-A1--js4906-22-2_S9_HugePhage_26_597_final	21	494599	494526	Asp	GTC	0	0	69.8
LAK-phage_A1--js4906-22-2_S9_26_597_curated_complete.contigs	PHAGE-A1--js4906-22-2_S9_HugePhage_26_597_final	22	494494	494422	Arg	TCT	0	0	55.6
LAK-phage_A1--js4906-22-2_S9_26_597_curated_complete.contigs	PHAGE-A1--js4906-22-2_S9_HugePhage_26_597_final	23	493754	493681	Asn	GTT	0	0	80.1
LAK-phage_A1--js4906-22-2_S9_26_597_curated_complete.contigs	PHAGE-A1--js4906-22-2_S9_HugePhage_26_597_final	24	492833	492760	Glu	TTC	0	0	43.8
LAK-phage_A1--js4906-22-2_S9_26_597_curated_complete.contigs	PHAGE-A1--js4906-22-2_S9_HugePhage_26_597_final	25	492684	492604	Leu	AAG	0	0	51.3
LAK-phage_A1--js4906-22-2_S9_26_597_curated_complete.contigs	PHAGE-A1--js4906-22-2_S9_HugePhage_26_597_final	26	492523	492338	Thr	TGT	492487	492374	60.3
LAK-phage_A1--js4906-22-2_S9_26_597_curated_complete.contigs	PHAGE-A1--js4906-22-2_S9_HugePhage_26_597_final	27	491992	491921	Met	CAT	0	0	55.5
LAK-phage_A1--js4906-22-2_S9_26_597_curated_complete.contigs	PHAGE-A1--js4906-22-2_S9_HugePhage_26_597_final	28	491584	491495	Ser	TGA	0	0	63.4
LAK-phage_A1--js4906-22-2_S9_26_597_curated_complete.contigs	PHAGE-A1--js4906-22-2_S9_HugePhage_26_597_final	29	485467	485397	Gln	CTG	0	0	62.2
LAK-phage_A1--js4906-22-2_S9_26_597_curated_complete.contigs	PHAGE-A1--js4906-22-2_S9_HugePhage_26_597_final	30	290276	290205	Sup	TTA	0	0	48.1
LAK-phage_A1--js4906-22-2_S9_26_597_curated_complete.contigs	PHAGE-A1--js4906-22-2_S9_HugePhage_26_597_final	31	226308	226235	Sup	CTA	0	0	35.9	pseudo
LAK-phage_A1--js4906-22-2_S9_26_597_curated_complete.contigs	PHAGE-A1--js4906-22-2_S9_HugePhage_26_597_final	32	225401	225330	Sup	CTA	0	0	56.6
LAK-phage_A1--js4906-22-2_S9_26_597_curated_complete.contigs	PHAGE-A1--js4906-22-2_S9_HugePhage_26_597_final	33	215914	215843	Lys	TTT	0	0	48.7
LAK-phage_A1--js4906-22-3_S10_26_80_curated_complete.contigs	PHAGE-A1--js4906-22-3_S10_HugePhage_Circular_26_80_closed	1	30252	30345	Undet	NNN	0	0	20.1	pseudo
LAK-phage_A1--js4906-22-3_S10_26_80_curated_complete.contigs	PHAGE-A1--js4906-22-3_S10_HugePhage_Circular_26_80_closed	2	108271	108344	His	GTG	0	0	28.1
LAK-phage_A1--js4906-22-3_S10_26_80_curated_complete.contigs	PHAGE-A1--js4906-22-3_S10_HugePhage_Circular_26_80_closed	3	109436	109508	Pro	TGG	0	0	53.3
LAK-phage_A1--js4906-22-3_S10_26_80_curated_complete.contigs	PHAGE-A1--js4906-22-3_S10_HugePhage_Circular_26_80_closed	4	109627	109701	Arg	ACG	0	0	59.3
LAK-phage_A1--js4906-22-3_S10_26_80_curated_complete.contigs	PHAGE-A1--js4906-22-3_S10_HugePhage_Circular_26_80_closed	5	110332	110402	Gly	TCC	0	0	59.1
LAK-phage_A1--js4906-22-3_S10_26_80_curated_complete.contigs	PHAGE-A1--js4906-22-3_S10_HugePhage_Circular_26_80_closed	6	110845	110924	Cys	GCA	0	0	52.9
LAK-phage_A1--js4906-22-3_S10_26_80_curated_complete.contigs	PHAGE-A1--js4906-22-3_S10_HugePhage_Circular_26_80_closed	7	111368	111487	Undet	NNN	0	0	23.7	pseudo
LAK-phage_A1--js4906-22-3_S10_26_80_curated_complete.contigs	PHAGE-A1--js4906-22-3_S10_HugePhage_Circular_26_80_closed	8	111774	111847	Met	CAT	0	0	68.3
LAK-phage_A1--js4906-22-3_S10_26_80_curated_complete.contigs	PHAGE-A1--js4906-22-3_S10_HugePhage_Circular_26_80_closed	9	367137	367222	Leu	TAA	0	0	56.7
LAK-phage_A1--js4906-22-3_S10_26_80_curated_complete.contigs	PHAGE-A1--js4906-22-3_S10_HugePhage_Circular_26_80_closed	10	501402	501312	Trp	CCA	0	0	37.3	pseudo
LAK-phage_A1--js4906-22-3_S10_26_80_curated_complete.contigs	PHAGE-A1--js4906-22-3_S10_HugePhage_Circular_26_80_closed	11	501121	501049	Ile	TAT	0	0	50.3
LAK-phage_A1--js4906-22-3_S10_26_80_curated_complete.contigs	PHAGE-A1--js4906-22-3_S10_HugePhage_Circular_26_80_closed	12	500147	499984	Tyr	GTA	500111	500019	36.9
LAK-phage_A1--js4906-22-3_S10_26_80_curated_complete.contigs	PHAGE-A1--js4906-22-3_S10_HugePhage_Circular_26_80_closed	13	499627	499553	Val	TAC	0	0	52.2
LAK-phage_A1--js4906-22-3_S10_26_80_curated_complete.contigs	PHAGE-A1--js4906-22-3_S10_HugePhage_Circular_26_80_closed	14	497873	497791	Tyr	GTA	0	0	60.3
LAK-phage_A1--js4906-22-3_S10_26_80_curated_complete.contigs	PHAGE-A1--js4906-22-3_S10_HugePhage_Circular_26_80_closed	15	496978	496908	Gln	TTG	0	0	55.2
LAK-phage_A1--js4906-22-3_S10_26_80_curated_complete.contigs	PHAGE-A1--js4906-22-3_S10_HugePhage_Circular_26_80_closed	16	496540	496387	Phe	GAA	496500	496422	26.5	pseudo
LAK-phage_A1--js4906-22-3_S10_26_80_curated_complete.contigs	PHAGE-A1--js4906-22-3_S10_HugePhage_Circular_26_80_closed	17	496380	496298	Leu	TAG	0	0	50.8
LAK-phage_A1--js4906-22-3_S10_26_80_curated_complete.contigs	PHAGE-A1--js4906-22-3_S10_HugePhage_Circular_26_80_closed	18	496026	495953	Ile	GAT	0	0	69.5
LAK-phage_A1--js4906-22-3_S10_26_80_curated_complete.contigs	PHAGE-A1--js4906-22-3_S10_HugePhage_Circular_26_80_closed	19	495038	494966	Lys	TTT	0	0	53.8
LAK-phage_A1--js4906-22-3_S10_26_80_curated_complete.contigs	PHAGE-A1--js4906-22-3_S10_HugePhage_Circular_26_80_closed	20	494898	494824	Met	CAT	0	0	64.6
LAK-phage_A1--js4906-22-3_S10_26_80_curated_complete.contigs	PHAGE-A1--js4906-22-3_S10_HugePhage_Circular_26_80_closed	21	494593	494520	Asp	GTC	0	0	69.8
LAK-phage_A1--js4906-22-3_S10_26_80_curated_complete.contigs	PHAGE-A1--js4906-22-3_S10_HugePhage_Circular_26_80_closed	22	494488	494416	Arg	TCT	0	0	55.6
LAK-phage_A1--js4906-22-3_S10_26_80_curated_complete.contigs	PHAGE-A1--js4906-22-3_S10_HugePhage_Circular_26_80_closed	23	493748	493675	Asn	GTT	0	0	80.1
LAK-phage_A1--js4906-22-3_S10_26_80_curated_complete.contigs	PHAGE-A1--js4906-22-3_S10_HugePhage_Circular_26_80_closed	24	492827	492754	Glu	TTC	0	0	43.8
LAK-phage_A1--js4906-22-3_S10_26_80_curated_complete.contigs	PHAGE-A1--js4906-22-3_S10_HugePhage_Circular_26_80_closed	25	492678	492598	Leu	AAG	0	0	51.3
LAK-phage_A1--js4906-22-3_S10_26_80_curated_complete.contigs	PHAGE-A1--js4906-22-3_S10_HugePhage_Circular_26_80_closed	26	492517	492332	Thr	TGT	492481	492368	60.3
LAK-phage_A1--js4906-22-3_S10_26_80_curated_complete.contigs	PHAGE-A1--js4906-22-3_S10_HugePhage_Circular_26_80_closed	27	491986	491915	Met	CAT	0	0	55.5
LAK-phage_A1--js4906-22-3_S10_26_80_curated_complete.contigs	PHAGE-A1--js4906-22-3_S10_HugePhage_Circular_26_80_closed	28	491578	491489	Ser	TGA	0	0	63.4
LAK-phage_A1--js4906-22-3_S10_26_80_curated_complete.contigs	PHAGE-A1--js4906-22-3_S10_HugePhage_Circular_26_80_closed	29	485461	485391	Gln	CTG	0	0	62.2
LAK-phage_A1--js4906-22-3_S10_26_80_curated_complete.contigs	PHAGE-A1--js4906-22-3_S10_HugePhage_Circular_26_80_closed	30	290276	290205	Sup	TTA	0	0	48.1
LAK-phage_A1--js4906-22-3_S10_26_80_curated_complete.contigs	PHAGE-A1--js4906-22-3_S10_HugePhage_Circular_26_80_closed	31	226308	226235	Sup	CTA	0	0	35.9	pseudo
LAK-phage_A1--js4906-22-3_S10_26_80_curated_complete.contigs	PHAGE-A1--js4906-22-3_S10_HugePhage_Circular_26_80_closed	32	225401	225330	Sup	CTA	0	0	56.6
LAK-phage_A1--js4906-22-3_S10_26_80_curated_complete.contigs	PHAGE-A1--js4906-22-3_S10_HugePhage_Circular_26_80_closed	33	215914	215843	Lys	TTT	0	0	48.7
LAK-phage_A1--js4906-22-4_S11_26_232_curated_complete.contigs	PHAGE-A1--js4906-22-4_S11_scaffold_2_curated_complete	1	59594	59667	His	GTG	0	0	28.1
LAK-phage_A1--js4906-22-4_S11_26_232_curated_complete.contigs	PHAGE-A1--js4906-22-4_S11_scaffold_2_curated_complete	2	60759	60831	Pro	TGG	0	0	53.3
LAK-phage_A1--js4906-22-4_S11_26_232_curated_complete.contigs	PHAGE-A1--js4906-22-4_S11_scaffold_2_curated_complete	3	60950	61024	Arg	ACG	0	0	59.3
LAK-phage_A1--js4906-22-4_S11_26_232_curated_complete.contigs	PHAGE-A1--js4906-22-4_S11_scaffold_2_curated_complete	4	61655	61725	Gly	TCC	0	0	59.1
LAK-phage_A1--js4906-22-4_S11_26_232_curated_complete.contigs	PHAGE-A1--js4906-22-4_S11_scaffold_2_curated_complete	5	62168	62247	Cys	GCA	0	0	52.9
LAK-phage_A1--js4906-22-4_S11_26_232_curated_complete.contigs	PHAGE-A1--js4906-22-4_S11_scaffold_2_curated_complete	6	62691	62810	Undet	NNN	0	0	23.7	pseudo
LAK-phage_A1--js4906-22-4_S11_26_232_curated_complete.contigs	PHAGE-A1--js4906-22-4_S11_scaffold_2_curated_complete	7	63097	63170	Met	CAT	0	0	68.3
LAK-phage_A1--js4906-22-4_S11_26_232_curated_complete.contigs	PHAGE-A1--js4906-22-4_S11_scaffold_2_curated_complete	8	318540	318625	Leu	TAA	0	0	56.7
LAK-phage_A1--js4906-22-4_S11_26_232_curated_complete.contigs	PHAGE-A1--js4906-22-4_S11_scaffold_2_curated_complete	9	523299	523392	Undet	NNN	0	0	20.1	pseudo
LAK-phage_A1--js4906-22-4_S11_26_232_curated_complete.contigs	PHAGE-A1--js4906-22-4_S11_scaffold_2_curated_complete	10	452805	452715	Trp	CCA	0	0	37.3	pseudo
LAK-phage_A1--js4906-22-4_S11_26_232_curated_complete.contigs	PHAGE-A1--js4906-22-4_S11_scaffold_2_curated_complete	11	452524	452452	Ile	TAT	0	0	50.3
LAK-phage_A1--js4906-22-4_S11_26_232_curated_complete.contigs	PHAGE-A1--js4906-22-4_S11_scaffold_2_curated_complete	12	451550	451387	Tyr	GTA	451514	451422	36.9
LAK-phage_A1--js4906-22-4_S11_26_232_curated_complete.contigs	PHAGE-A1--js4906-22-4_S11_scaffold_2_curated_complete	13	451030	450956	Val	TAC	0	0	52.2
LAK-phage_A1--js4906-22-4_S11_26_232_curated_complete.contigs	PHAGE-A1--js4906-22-4_S11_scaffold_2_curated_complete	14	449276	449194	Tyr	GTA	0	0	60.3
LAK-phage_A1--js4906-22-4_S11_26_232_curated_complete.contigs	PHAGE-A1--js4906-22-4_S11_scaffold_2_curated_complete	15	448381	448311	Gln	TTG	0	0	55.2
LAK-phage_A1--js4906-22-4_S11_26_232_curated_complete.contigs	PHAGE-A1--js4906-22-4_S11_scaffold_2_curated_complete	16	447943	447790	Phe	GAA	447903	447825	26.5	pseudo
LAK-phage_A1--js4906-22-4_S11_26_232_curated_complete.contigs	PHAGE-A1--js4906-22-4_S11_scaffold_2_curated_complete	17	447783	447701	Leu	TAG	0	0	50.8
LAK-phage_A1--js4906-22-4_S11_26_232_curated_complete.contigs	PHAGE-A1--js4906-22-4_S11_scaffold_2_curated_complete	18	447429	447356	Ile	GAT	0	0	69.5
LAK-phage_A1--js4906-22-4_S11_26_232_curated_complete.contigs	PHAGE-A1--js4906-22-4_S11_scaffold_2_curated_complete	19	446441	446369	Lys	TTT	0	0	53.8
LAK-phage_A1--js4906-22-4_S11_26_232_curated_complete.contigs	PHAGE-A1--js4906-22-4_S11_scaffold_2_curated_complete	20	446301	446227	Met	CAT	0	0	64.6
LAK-phage_A1--js4906-22-4_S11_26_232_curated_complete.contigs	PHAGE-A1--js4906-22-4_S11_scaffold_2_curated_complete	21	445996	445923	Asp	GTC	0	0	69.8
LAK-phage_A1--js4906-22-4_S11_26_232_curated_complete.contigs	PHAGE-A1--js4906-22-4_S11_scaffold_2_curated_complete	22	445891	445819	Arg	TCT	0	0	55.6
LAK-phage_A1--js4906-22-4_S11_26_232_curated_complete.contigs	PHAGE-A1--js4906-22-4_S11_scaffold_2_curated_complete	23	445151	445078	Asn	GTT	0	0	80.1
LAK-phage_A1--js4906-22-4_S11_26_232_curated_complete.contigs	PHAGE-A1--js4906-22-4_S11_scaffold_2_curated_complete	24	444230	444157	Glu	TTC	0	0	43.8
LAK-phage_A1--js4906-22-4_S11_26_232_curated_complete.contigs	PHAGE-A1--js4906-22-4_S11_scaffold_2_curated_complete	25	444081	444001	Leu	AAG	0	0	51.3
LAK-phage_A1--js4906-22-4_S11_26_232_curated_complete.contigs	PHAGE-A1--js4906-22-4_S11_scaffold_2_curated_complete	26	443920	443735	Thr	TGT	443884	443771	60.3
LAK-phage_A1--js4906-22-4_S11_26_232_curated_complete.contigs	PHAGE-A1--js4906-22-4_S11_scaffold_2_curated_complete	27	443389	443318	Met	CAT	0	0	55.5
LAK-phage_A1--js4906-22-4_S11_26_232_curated_complete.contigs	PHAGE-A1--js4906-22-4_S11_scaffold_2_curated_complete	28	442981	442892	Ser	TGA	0	0	63.4
LAK-phage_A1--js4906-22-4_S11_26_232_curated_complete.contigs	PHAGE-A1--js4906-22-4_S11_scaffold_2_curated_complete	29	436864	436794	Gln	CTG	0	0	62.2
LAK-phage_A1--js4906-22-4_S11_26_232_curated_complete.contigs	PHAGE-A1--js4906-22-4_S11_scaffold_2_curated_complete	30	241599	241528	Sup	TTA	0	0	48.1
LAK-phage_A1--js4906-22-4_S11_26_232_curated_complete.contigs	PHAGE-A1--js4906-22-4_S11_scaffold_2_curated_complete	31	176724	176653	Sup	CTA	0	0	56.6
LAK-phage_A1--js4906-22-4_S11_26_232_curated_complete.contigs	PHAGE-A1--js4906-22-4_S11_scaffold_2_curated_complete	32	167237	167166	Lys	TTT	0	0	48.7
LAK-phage_A1--js4906-22-5_S12_26_211_curated_complete.contigs	js4906-22-5_S12_scaffold_0_A1_curated_start_adjusted_final	1	30252	30345	Undet	NNN	0	0	20.1	pseudo
LAK-phage_A1--js4906-22-5_S12_26_211_curated_complete.contigs	js4906-22-5_S12_scaffold_0_A1_curated_start_adjusted_final	2	108271	108344	His	GTG	0	0	28.1
LAK-phage_A1--js4906-22-5_S12_26_211_curated_complete.contigs	js4906-22-5_S12_scaffold_0_A1_curated_start_adjusted_final	3	109436	109508	Pro	TGG	0	0	53.3
LAK-phage_A1--js4906-22-5_S12_26_211_curated_complete.contigs	js4906-22-5_S12_scaffold_0_A1_curated_start_adjusted_final	4	109627	109701	Arg	ACG	0	0	59.3
LAK-phage_A1--js4906-22-5_S12_26_211_curated_complete.contigs	js4906-22-5_S12_scaffold_0_A1_curated_start_adjusted_final	5	110332	110402	Gly	TCC	0	0	59.1
LAK-phage_A1--js4906-22-5_S12_26_211_curated_complete.contigs	js4906-22-5_S12_scaffold_0_A1_curated_start_adjusted_final	6	110845	110924	Cys	GCA	0	0	52.9
LAK-phage_A1--js4906-22-5_S12_26_211_curated_complete.contigs	js4906-22-5_S12_scaffold_0_A1_curated_start_adjusted_final	7	111368	111487	Undet	NNN	0	0	23.7	pseudo
LAK-phage_A1--js4906-22-5_S12_26_211_curated_complete.contigs	js4906-22-5_S12_scaffold_0_A1_curated_start_adjusted_final	8	111774	111847	Met	CAT	0	0	68.3
LAK-phage_A1--js4906-22-5_S12_26_211_curated_complete.contigs	js4906-22-5_S12_scaffold_0_A1_curated_start_adjusted_final	9	367137	367222	Leu	TAA	0	0	56.7
LAK-phage_A1--js4906-22-5_S12_26_211_curated_complete.contigs	js4906-22-5_S12_scaffold_0_A1_curated_start_adjusted_final	10	501402	501312	Trp	CCA	0	0	37.3	pseudo
LAK-phage_A1--js4906-22-5_S12_26_211_curated_complete.contigs	js4906-22-5_S12_scaffold_0_A1_curated_start_adjusted_final	11	501121	501049	Ile	TAT	0	0	50.3
LAK-phage_A1--js4906-22-5_S12_26_211_curated_complete.contigs	js4906-22-5_S12_scaffold_0_A1_curated_start_adjusted_final	12	500147	499984	Tyr	GTA	500111	500019	36.9
LAK-phage_A1--js4906-22-5_S12_26_211_curated_complete.contigs	js4906-22-5_S12_scaffold_0_A1_curated_start_adjusted_final	13	499627	499553	Val	TAC	0	0	52.2
LAK-phage_A1--js4906-22-5_S12_26_211_curated_complete.contigs	js4906-22-5_S12_scaffold_0_A1_curated_start_adjusted_final	14	497873	497791	Tyr	GTA	0	0	60.3
LAK-phage_A1--js4906-22-5_S12_26_211_curated_complete.contigs	js4906-22-5_S12_scaffold_0_A1_curated_start_adjusted_final	15	496978	496908	Gln	TTG	0	0	55.2
LAK-phage_A1--js4906-22-5_S12_26_211_curated_complete.contigs	js4906-22-5_S12_scaffold_0_A1_curated_start_adjusted_final	16	496540	496387	Phe	GAA	496500	496422	26.5	pseudo
LAK-phage_A1--js4906-22-5_S12_26_211_curated_complete.contigs	js4906-22-5_S12_scaffold_0_A1_curated_start_adjusted_final	17	496380	496298	Leu	TAG	0	0	50.8
LAK-phage_A1--js4906-22-5_S12_26_211_curated_complete.contigs	js4906-22-5_S12_scaffold_0_A1_curated_start_adjusted_final	18	496026	495953	Ile	GAT	0	0	69.5
LAK-phage_A1--js4906-22-5_S12_26_211_curated_complete.contigs	js4906-22-5_S12_scaffold_0_A1_curated_start_adjusted_final	19	495038	494966	Lys	TTT	0	0	53.8
LAK-phage_A1--js4906-22-5_S12_26_211_curated_complete.contigs	js4906-22-5_S12_scaffold_0_A1_curated_start_adjusted_final	20	494898	494824	Met	CAT	0	0	64.6
LAK-phage_A1--js4906-22-5_S12_26_211_curated_complete.contigs	js4906-22-5_S12_scaffold_0_A1_curated_start_adjusted_final	21	494593	494520	Asp	GTC	0	0	69.8
LAK-phage_A1--js4906-22-5_S12_26_211_curated_complete.contigs	js4906-22-5_S12_scaffold_0_A1_curated_start_adjusted_final	22	494488	494416	Arg	TCT	0	0	55.6
LAK-phage_A1--js4906-22-5_S12_26_211_curated_complete.contigs	js4906-22-5_S12_scaffold_0_A1_curated_start_adjusted_final	23	493748	493675	Asn	GTT	0	0	80.1
LAK-phage_A1--js4906-22-5_S12_26_211_curated_complete.contigs	js4906-22-5_S12_scaffold_0_A1_curated_start_adjusted_final	24	492827	492754	Glu	TTC	0	0	43.8
LAK-phage_A1--js4906-22-5_S12_26_211_curated_complete.contigs	js4906-22-5_S12_scaffold_0_A1_curated_start_adjusted_final	25	492678	492598	Leu	AAG	0	0	51.3
LAK-phage_A1--js4906-22-5_S12_26_211_curated_complete.contigs	js4906-22-5_S12_scaffold_0_A1_curated_start_adjusted_final	26	492517	492332	Thr	TGT	492481	492368	60.3
LAK-phage_A1--js4906-22-5_S12_26_211_curated_complete.contigs	js4906-22-5_S12_scaffold_0_A1_curated_start_adjusted_final	27	491986	491915	Met	CAT	0	0	55.5
LAK-phage_A1--js4906-22-5_S12_26_211_curated_complete.contigs	js4906-22-5_S12_scaffold_0_A1_curated_start_adjusted_final	28	491578	491489	Ser	TGA	0	0	63.4
LAK-phage_A1--js4906-22-5_S12_26_211_curated_complete.contigs	js4906-22-5_S12_scaffold_0_A1_curated_start_adjusted_final	29	485461	485391	Gln	CTG	0	0	62.2
LAK-phage_A1--js4906-22-5_S12_26_211_curated_complete.contigs	js4906-22-5_S12_scaffold_0_A1_curated_start_adjusted_final	30	290276	290205	Sup	TTA	0	0	48.1
LAK-phage_A1--js4906-22-5_S12_26_211_curated_complete.contigs	js4906-22-5_S12_scaffold_0_A1_curated_start_adjusted_final	31	226308	226235	Sup	CTA	0	0	35.9	pseudo
LAK-phage_A1--js4906-22-5_S12_26_211_curated_complete.contigs	js4906-22-5_S12_scaffold_0_A1_curated_start_adjusted_final	32	225401	225330	Sup	CTA	0	0	56.6
LAK-phage_A1--js4906-22-5_S12_26_211_curated_complete.contigs	js4906-22-5_S12_scaffold_0_A1_curated_start_adjusted_final	33	215914	215843	Lys	TTT	0	0	48.7
LAK-phage_A2--js4906-20-3_S2_26_29_curated_complete.contigs	PHAGE-A2--js4906-20-3_S2_Complete_Phage_26_29_curated	1	31177	31250	His	GTG	0	0	28.1
LAK-phage_A2--js4906-20-3_S2_26_29_curated_complete.contigs	PHAGE-A2--js4906-20-3_S2_Complete_Phage_26_29_curated	2	32337	32410	Pro	TGG	0	0	51.4
LAK-phage_A2--js4906-20-3_S2_26_29_curated_complete.contigs	PHAGE-A2--js4906-20-3_S2_Complete_Phage_26_29_curated	3	32529	32603	Arg	ACG	0	0	59.3
LAK-phage_A2--js4906-20-3_S2_26_29_curated_complete.contigs	PHAGE-A2--js4906-20-3_S2_Complete_Phage_26_29_curated	4	33234	33392	Gly	TCC	33271	33357	54
LAK-phage_A2--js4906-20-3_S2_26_29_curated_complete.contigs	PHAGE-A2--js4906-20-3_S2_Complete_Phage_26_29_curated	5	33835	33914	Cys	GCA	0	0	46.6
LAK-phage_A2--js4906-20-3_S2_26_29_curated_complete.contigs	PHAGE-A2--js4906-20-3_S2_Complete_Phage_26_29_curated	6	34356	34475	Undet	NNN	0	0	23.7	pseudo
LAK-phage_A2--js4906-20-3_S2_26_29_curated_complete.contigs	PHAGE-A2--js4906-20-3_S2_Complete_Phage_26_29_curated	7	34762	34835	Met	CAT	0	0	68.3
LAK-phage_A2--js4906-20-3_S2_26_29_curated_complete.contigs	PHAGE-A2--js4906-20-3_S2_Complete_Phage_26_29_curated	8	286297	286382	Leu	TAA	0	0	56.7
LAK-phage_A2--js4906-20-3_S2_26_29_curated_complete.contigs	PHAGE-A2--js4906-20-3_S2_Complete_Phage_26_29_curated	9	489600	489693	Undet	NNN	0	0	20.1	pseudo
LAK-phage_A2--js4906-20-3_S2_26_29_curated_complete.contigs	PHAGE-A2--js4906-20-3_S2_Complete_Phage_26_29_curated	10	418918	418828	Trp	CCA	0	0	37.3	pseudo
LAK-phage_A2--js4906-20-3_S2_26_29_curated_complete.contigs	PHAGE-A2--js4906-20-3_S2_Complete_Phage_26_29_curated	11	418637	418565	Ile	TAT	0	0	50.3
LAK-phage_A2--js4906-20-3_S2_26_29_curated_complete.contigs	PHAGE-A2--js4906-20-3_S2_Complete_Phage_26_29_curated	12	417666	417503	Tyr	GTA	417630	417538	35.7
LAK-phage_A2--js4906-20-3_S2_26_29_curated_complete.contigs	PHAGE-A2--js4906-20-3_S2_Complete_Phage_26_29_curated	13	415789	415716	Ala	TGC	0	0	59.6
LAK-phage_A2--js4906-20-3_S2_26_29_curated_complete.contigs	PHAGE-A2--js4906-20-3_S2_Complete_Phage_26_29_curated	14	415380	415298	Tyr	GTA	0	0	60.3
LAK-phage_A2--js4906-20-3_S2_26_29_curated_complete.contigs	PHAGE-A2--js4906-20-3_S2_Complete_Phage_26_29_curated	15	414485	414415	Gln	TTG	0	0	55.2
LAK-phage_A2--js4906-20-3_S2_26_29_curated_complete.contigs	PHAGE-A2--js4906-20-3_S2_Complete_Phage_26_29_curated	16	413887	413805	Leu	TAG	0	0	50.8
LAK-phage_A2--js4906-20-3_S2_26_29_curated_complete.contigs	PHAGE-A2--js4906-20-3_S2_Complete_Phage_26_29_curated	17	413532	413459	Ile	GAT	0	0	69.5
LAK-phage_A2--js4906-20-3_S2_26_29_curated_complete.contigs	PHAGE-A2--js4906-20-3_S2_Complete_Phage_26_29_curated	18	412544	412472	Lys	TTT	0	0	53.8
LAK-phage_A2--js4906-20-3_S2_26_29_curated_complete.contigs	PHAGE-A2--js4906-20-3_S2_Complete_Phage_26_29_curated	19	412404	412330	Met	CAT	0	0	64.6
LAK-phage_A2--js4906-20-3_S2_26_29_curated_complete.contigs	PHAGE-A2--js4906-20-3_S2_Complete_Phage_26_29_curated	20	412099	412026	Asp	GTC	0	0	69.8
LAK-phage_A2--js4906-20-3_S2_26_29_curated_complete.contigs	PHAGE-A2--js4906-20-3_S2_Complete_Phage_26_29_curated	21	411994	411922	Arg	TCT	0	0	55.6
LAK-phage_A2--js4906-20-3_S2_26_29_curated_complete.contigs	PHAGE-A2--js4906-20-3_S2_Complete_Phage_26_29_curated	22	411253	411180	Asn	GTT	0	0	80.1
LAK-phage_A2--js4906-20-3_S2_26_29_curated_complete.contigs	PHAGE-A2--js4906-20-3_S2_Complete_Phage_26_29_curated	23	410332	410259	Glu	TTC	0	0	43.8
LAK-phage_A2--js4906-20-3_S2_26_29_curated_complete.contigs	PHAGE-A2--js4906-20-3_S2_Complete_Phage_26_29_curated	24	410183	410103	Leu	AAG	0	0	51.3
LAK-phage_A2--js4906-20-3_S2_26_29_curated_complete.contigs	PHAGE-A2--js4906-20-3_S2_Complete_Phage_26_29_curated	25	410022	409837	Thr	TGT	409986	409873	60.3
LAK-phage_A2--js4906-20-3_S2_26_29_curated_complete.contigs	PHAGE-A2--js4906-20-3_S2_Complete_Phage_26_29_curated	26	409491	409419	Met	CAT	0	0	50.3
LAK-phage_A2--js4906-20-3_S2_26_29_curated_complete.contigs	PHAGE-A2--js4906-20-3_S2_Complete_Phage_26_29_curated	27	409083	408998	Ser	TGA	0	0	54.2
LAK-phage_A2--js4906-20-3_S2_26_29_curated_complete.contigs	PHAGE-A2--js4906-20-3_S2_Complete_Phage_26_29_curated	28	403904	403834	Gln	CTG	0	0	62.2
LAK-phage_A2--js4906-20-3_S2_26_29_curated_complete.contigs	PHAGE-A2--js4906-20-3_S2_Complete_Phage_26_29_curated	29	211409	211338	Sup	TTA	0	0	48.1
LAK-phage_A2--js4906-20-3_S2_26_29_curated_complete.contigs	PHAGE-A2--js4906-20-3_S2_Complete_Phage_26_29_curated	30	145845	145772	Sup	CTA	0	0	29.5	pseudo
LAK-phage_A2--js4906-20-3_S2_26_29_curated_complete.contigs	PHAGE-A2--js4906-20-3_S2_Complete_Phage_26_29_curated	31	144938	144867	Sup	CTA	0	0	56.6
LAK-phage_A2--js4906-20-3_S2_26_29_curated_complete.contigs	PHAGE-A2--js4906-20-3_S2_Complete_Phage_26_29_curated	32	135492	135421	Lys	TTT	0	0	48.7
LAK-phage_B1--F22_SRR1747053_26_168_curated_complete.contigs	PHAGE-B1--F22_SRR1747053_scaffold_0_final	1	123034	123124	Trp	CCA	0	0	35.6	pseudo
LAK-phage_B1--F22_SRR1747053_26_168_curated_complete.contigs	PHAGE-B1--F22_SRR1747053_scaffold_0_final	2	123317	123391	Asn	ATT	0	0	45.2
LAK-phage_B1--F22_SRR1747053_26_168_curated_complete.contigs	PHAGE-B1--F22_SRR1747053_scaffold_0_final	3	124320	124390	Asn	GTT	0	0	53.2
LAK-phage_B1--F22_SRR1747053_26_168_curated_complete.contigs	PHAGE-B1--F22_SRR1747053_scaffold_0_final	4	124741	124813	Val	TAC	0	0	59.2
LAK-phage_B1--F22_SRR1747053_26_168_curated_complete.contigs	PHAGE-B1--F22_SRR1747053_scaffold_0_final	5	125368	125441	Ala	TGC	0	0	65.6
LAK-phage_B1--F22_SRR1747053_26_168_curated_complete.contigs	PHAGE-B1--F22_SRR1747053_scaffold_0_final	6	125772	125854	Tyr	GTA	0	0	62.3
LAK-phage_B1--F22_SRR1747053_26_168_curated_complete.contigs	PHAGE-B1--F22_SRR1747053_scaffold_0_final	7	126299	126373	Asp	GTC	0	0	66.5
LAK-phage_B1--F22_SRR1747053_26_168_curated_complete.contigs	PHAGE-B1--F22_SRR1747053_scaffold_0_final	8	126653	126723	Gln	TTG	0	0	40.5	pseudo
LAK-phage_B1--F22_SRR1747053_26_168_curated_complete.contigs	PHAGE-B1--F22_SRR1747053_scaffold_0_final	9	126764	126836	Met	CAT	0	0	68.1
LAK-phage_B1--F22_SRR1747053_26_168_curated_complete.contigs	PHAGE-B1--F22_SRR1747053_scaffold_0_final	10	128258	128331	Ile	GAT	0	0	64
LAK-phage_B1--F22_SRR1747053_26_168_curated_complete.contigs	PHAGE-B1--F22_SRR1747053_scaffold_0_final	11	128520	128592	Lys	TTT	0	0	53.8
LAK-phage_B1--F22_SRR1747053_26_168_curated_complete.contigs	PHAGE-B1--F22_SRR1747053_scaffold_0_final	12	128685	128758	Ile	TAT	0	0	62.4
LAK-phage_B1--F22_SRR1747053_26_168_curated_complete.contigs	PHAGE-B1--F22_SRR1747053_scaffold_0_final	13	128955	129028	Arg	TCT	0	0	57.5
LAK-phage_B1--F22_SRR1747053_26_168_curated_complete.contigs	PHAGE-B1--F22_SRR1747053_scaffold_0_final	14	129706	129920	Tyr	GTA	129744	129884	66.2
LAK-phage_B1--F22_SRR1747053_26_168_curated_complete.contigs	PHAGE-B1--F22_SRR1747053_scaffold_0_final	15	130931	131002	Glu	TTC	0	0	46.8
LAK-phage_B1--F22_SRR1747053_26_168_curated_complete.contigs	PHAGE-B1--F22_SRR1747053_scaffold_0_final	16	132088	132168	Leu	AAG	0	0	48.8
LAK-phage_B1--F22_SRR1747053_26_168_curated_complete.contigs	PHAGE-B1--F22_SRR1747053_scaffold_0_final	17	132250	132322	Thr	TGT	0	0	78.5
LAK-phage_B1--F22_SRR1747053_26_168_curated_complete.contigs	PHAGE-B1--F22_SRR1747053_scaffold_0_final	18	132664	132736	Met	CAT	0	0	66.1
LAK-phage_B1--F22_SRR1747053_26_168_curated_complete.contigs	PHAGE-B1--F22_SRR1747053_scaffold_0_final	19	138294	138364	Gln	CTG	0	0	39.1	pseudo
LAK-phage_B1--F22_SRR1747053_26_168_curated_complete.contigs	PHAGE-B1--F22_SRR1747053_scaffold_0_final	20	344976	345047	Sup	TTA	0	0	50.4
LAK-phage_B1--F22_SRR1747053_26_168_curated_complete.contigs	PHAGE-B1--F22_SRR1747053_scaffold_0_final	21	420741	420814	His	GTG	0	0	33.2
LAK-phage_B1--F22_SRR1747053_26_168_curated_complete.contigs	PHAGE-B1--F22_SRR1747053_scaffold_0_final	22	420833	420909	Pro	TGG	0	0	54.1
LAK-phage_B1--F22_SRR1747053_26_168_curated_complete.contigs	PHAGE-B1--F22_SRR1747053_scaffold_0_final	23	421024	421098	Arg	ACG	0	0	60.9
LAK-phage_B1--F22_SRR1747053_26_168_curated_complete.contigs	PHAGE-B1--F22_SRR1747053_scaffold_0_final	24	421698	421775	Gly	TCC	0	0	55.5
LAK-phage_B1--F22_SRR1747053_26_168_curated_complete.contigs	PHAGE-B1--F22_SRR1747053_scaffold_0_final	25	421985	422057	Gly	GCC	0	0	49.4
LAK-phage_B1--F22_SRR1747053_26_168_curated_complete.contigs	PHAGE-B1--F22_SRR1747053_scaffold_0_final	26	422353	422435	Cys	GCA	0	0	42.9
LAK-phage_B1--F22_SRR1747053_26_168_curated_complete.contigs	PHAGE-B1--F22_SRR1747053_scaffold_0_final	27	423028	423142	Undet	NNN	0	0	31.9
LAK-phage_B1--F22_SRR1747053_26_168_curated_complete.contigs	PHAGE-B1--F22_SRR1747053_scaffold_0_final	28	423567	423641	Met	CAT	0	0	61.3
LAK-phage_B1--F22_SRR1747053_26_168_curated_complete.contigs	PHAGE-B1--F22_SRR1747053_scaffold_0_final	29	201478	201405	Lys	TTT	0	0	51.3
LAK-phage_B1--F22_SRR1747053_26_168_curated_complete.contigs	PHAGE-B1--F22_SRR1747053_scaffold_0_final	30	201398	201303	Undet	NNN	0	0	30.4	pseudo
LAK-phage_B2--F03_SRR1747025_26_354_curated_complete.contigs	PHAGE-B2--F03_SRR1747025_scaffold_0_final	1	125187	125277	Trp	CCA	0	0	35.6	pseudo
LAK-phage_B2--F03_SRR1747025_26_354_curated_complete.contigs	PHAGE-B2--F03_SRR1747025_scaffold_0_final	2	125470	125544	Ile	AAT	0	0	42.3
LAK-phage_B2--F03_SRR1747025_26_354_curated_complete.contigs	PHAGE-B2--F03_SRR1747025_scaffold_0_final	3	126474	126544	Asn	GTT	0	0	48.7
LAK-phage_B2--F03_SRR1747025_26_354_curated_complete.contigs	PHAGE-B2--F03_SRR1747025_scaffold_0_final	4	126893	126965	Val	TAC	0	0	59.2
LAK-phage_B2--F03_SRR1747025_26_354_curated_complete.contigs	PHAGE-B2--F03_SRR1747025_scaffold_0_final	5	127520	127593	Ala	TGC	0	0	65.6
LAK-phage_B2--F03_SRR1747025_26_354_curated_complete.contigs	PHAGE-B2--F03_SRR1747025_scaffold_0_final	6	127924	128006	Tyr	GTA	0	0	62.3
LAK-phage_B2--F03_SRR1747025_26_354_curated_complete.contigs	PHAGE-B2--F03_SRR1747025_scaffold_0_final	7	128451	128525	Asp	GTC	0	0	66.5
LAK-phage_B2--F03_SRR1747025_26_354_curated_complete.contigs	PHAGE-B2--F03_SRR1747025_scaffold_0_final	8	128805	128875	Gln	TTG	0	0	40.5	pseudo
LAK-phage_B2--F03_SRR1747025_26_354_curated_complete.contigs	PHAGE-B2--F03_SRR1747025_scaffold_0_final	9	128916	128988	Met	CAT	0	0	68.1
LAK-phage_B2--F03_SRR1747025_26_354_curated_complete.contigs	PHAGE-B2--F03_SRR1747025_scaffold_0_final	10	128998	129072	Phe	GAA	0	0	29.7	pseudo
LAK-phage_B2--F03_SRR1747025_26_354_curated_complete.contigs	PHAGE-B2--F03_SRR1747025_scaffold_0_final	11	129404	129477	Ile	GAT	0	0	64
LAK-phage_B2--F03_SRR1747025_26_354_curated_complete.contigs	PHAGE-B2--F03_SRR1747025_scaffold_0_final	12	129666	129738	Lys	TTT	0	0	53.8
LAK-phage_B2--F03_SRR1747025_26_354_curated_complete.contigs	PHAGE-B2--F03_SRR1747025_scaffold_0_final	13	129831	129904	Ile	TAT	0	0	62.4
LAK-phage_B2--F03_SRR1747025_26_354_curated_complete.contigs	PHAGE-B2--F03_SRR1747025_scaffold_0_final	14	130101	130174	Arg	TCT	0	0	57.5
LAK-phage_B2--F03_SRR1747025_26_354_curated_complete.contigs	PHAGE-B2--F03_SRR1747025_scaffold_0_final	15	130852	131066	Tyr	GTA	130890	131030	66
LAK-phage_B2--F03_SRR1747025_26_354_curated_complete.contigs	PHAGE-B2--F03_SRR1747025_scaffold_0_final	16	132077	132148	Glu	TTC	0	0	46.8
LAK-phage_B2--F03_SRR1747025_26_354_curated_complete.contigs	PHAGE-B2--F03_SRR1747025_scaffold_0_final	17	133234	133314	Leu	AAG	0	0	48.8
LAK-phage_B2--F03_SRR1747025_26_354_curated_complete.contigs	PHAGE-B2--F03_SRR1747025_scaffold_0_final	18	133396	133468	Thr	TGT	0	0	78.5
LAK-phage_B2--F03_SRR1747025_26_354_curated_complete.contigs	PHAGE-B2--F03_SRR1747025_scaffold_0_final	19	133811	133882	Met	CAT	0	0	54.5
LAK-phage_B2--F03_SRR1747025_26_354_curated_complete.contigs	PHAGE-B2--F03_SRR1747025_scaffold_0_final	20	139439	139509	Gln	CTG	0	0	39.1	pseudo
LAK-phage_B2--F03_SRR1747025_26_354_curated_complete.contigs	PHAGE-B2--F03_SRR1747025_scaffold_0_final	21	346127	346198	Sup	TTA	0	0	50.4
LAK-phage_B2--F03_SRR1747025_26_354_curated_complete.contigs	PHAGE-B2--F03_SRR1747025_scaffold_0_final	22	415547	415618	Sup	CTA	0	0	56
LAK-phage_B2--F03_SRR1747025_26_354_curated_complete.contigs	PHAGE-B2--F03_SRR1747025_scaffold_0_final	23	424015	424088	His	GTG	0	0	33.2
LAK-phage_B2--F03_SRR1747025_26_354_curated_complete.contigs	PHAGE-B2--F03_SRR1747025_scaffold_0_final	24	424107	424183	Pro	TGG	0	0	54.1
LAK-phage_B2--F03_SRR1747025_26_354_curated_complete.contigs	PHAGE-B2--F03_SRR1747025_scaffold_0_final	25	424298	424372	Arg	ACG	0	0	60.9
LAK-phage_B2--F03_SRR1747025_26_354_curated_complete.contigs	PHAGE-B2--F03_SRR1747025_scaffold_0_final	26	424972	425049	Gly	TCC	0	0	55.5
LAK-phage_B2--F03_SRR1747025_26_354_curated_complete.contigs	PHAGE-B2--F03_SRR1747025_scaffold_0_final	27	425259	425331	Gly	GCC	0	0	53.8
LAK-phage_B2--F03_SRR1747025_26_354_curated_complete.contigs	PHAGE-B2--F03_SRR1747025_scaffold_0_final	28	426303	426417	Undet	NNN	0	0	30.6
LAK-phage_B2--F03_SRR1747025_26_354_curated_complete.contigs	PHAGE-B2--F03_SRR1747025_scaffold_0_final	29	426842	426916	Met	CAT	0	0	61.3
LAK-phage_B2--F03_SRR1747025_26_354_curated_complete.contigs	PHAGE-B2--F03_SRR1747025_scaffold_0_final	30	202593	202521	Lys	TTT	0	0	53.2
LAK-phage_B2--F03_SRR1747025_26_354_curated_complete.contigs	PHAGE-B2--F03_SRR1747025_scaffold_0_final	31	202514	202419	Undet	NNN	0	0	31.1	pseudo
LAK-phage_B3--M09_SRR1747032_26_96_curated_complete.contigs	PHAGE-B3--M09_SRR1747032_scaffold_0_final	1	122128	122218	Trp	CCA	0	0	35.6	pseudo
LAK-phage_B3--M09_SRR1747032_26_96_curated_complete.contigs	PHAGE-B3--M09_SRR1747032_scaffold_0_final	2	122411	122485	Asn	ATT	0	0	45.2
LAK-phage_B3--M09_SRR1747032_26_96_curated_complete.contigs	PHAGE-B3--M09_SRR1747032_scaffold_0_final	3	123414	123484	Asn	GTT	0	0	53.2
LAK-phage_B3--M09_SRR1747032_26_96_curated_complete.contigs	PHAGE-B3--M09_SRR1747032_scaffold_0_final	4	123835	123907	Val	TAC	0	0	59.2
LAK-phage_B3--M09_SRR1747032_26_96_curated_complete.contigs	PHAGE-B3--M09_SRR1747032_scaffold_0_final	5	124462	124535	Ala	TGC	0	0	65.6
LAK-phage_B3--M09_SRR1747032_26_96_curated_complete.contigs	PHAGE-B3--M09_SRR1747032_scaffold_0_final	6	124866	124948	Tyr	GTA	0	0	62.3
LAK-phage_B3--M09_SRR1747032_26_96_curated_complete.contigs	PHAGE-B3--M09_SRR1747032_scaffold_0_final	7	125393	125467	Asp	GTC	0	0	66.5
LAK-phage_B3--M09_SRR1747032_26_96_curated_complete.contigs	PHAGE-B3--M09_SRR1747032_scaffold_0_final	8	125747	125817	Gln	TTG	0	0	40.5	pseudo
LAK-phage_B3--M09_SRR1747032_26_96_curated_complete.contigs	PHAGE-B3--M09_SRR1747032_scaffold_0_final	9	125858	125930	Met	CAT	0	0	68.1
LAK-phage_B3--M09_SRR1747032_26_96_curated_complete.contigs	PHAGE-B3--M09_SRR1747032_scaffold_0_final	10	127352	127425	Ile	GAT	0	0	64
LAK-phage_B3--M09_SRR1747032_26_96_curated_complete.contigs	PHAGE-B3--M09_SRR1747032_scaffold_0_final	11	127614	127686	Lys	TTT	0	0	53.8
LAK-phage_B3--M09_SRR1747032_26_96_curated_complete.contigs	PHAGE-B3--M09_SRR1747032_scaffold_0_final	12	127779	127852	Ile	TAT	0	0	62.4
LAK-phage_B3--M09_SRR1747032_26_96_curated_complete.contigs	PHAGE-B3--M09_SRR1747032_scaffold_0_final	13	128049	128122	Arg	TCT	0	0	57.5
LAK-phage_B3--M09_SRR1747032_26_96_curated_complete.contigs	PHAGE-B3--M09_SRR1747032_scaffold_0_final	14	128800	129014	Tyr	GTA	128838	128978	66.2
LAK-phage_B3--M09_SRR1747032_26_96_curated_complete.contigs	PHAGE-B3--M09_SRR1747032_scaffold_0_final	15	130025	130096	Glu	TTC	0	0	46.8
LAK-phage_B3--M09_SRR1747032_26_96_curated_complete.contigs	PHAGE-B3--M09_SRR1747032_scaffold_0_final	16	131182	131262	Leu	AAG	0	0	48.8
LAK-phage_B3--M09_SRR1747032_26_96_curated_complete.contigs	PHAGE-B3--M09_SRR1747032_scaffold_0_final	17	131344	131416	Thr	TGT	0	0	74
LAK-phage_B3--M09_SRR1747032_26_96_curated_complete.contigs	PHAGE-B3--M09_SRR1747032_scaffold_0_final	18	131758	131830	Met	CAT	0	0	66.1
LAK-phage_B3--M09_SRR1747032_26_96_curated_complete.contigs	PHAGE-B3--M09_SRR1747032_scaffold_0_final	19	137388	137458	Gln	CTG	0	0	39.1	pseudo
LAK-phage_B3--M09_SRR1747032_26_96_curated_complete.contigs	PHAGE-B3--M09_SRR1747032_scaffold_0_final	20	343746	343817	Sup	TTA	0	0	50.4
LAK-phage_B3--M09_SRR1747032_26_96_curated_complete.contigs	PHAGE-B3--M09_SRR1747032_scaffold_0_final	21	419511	419584	His	GTG	0	0	33.2
LAK-phage_B3--M09_SRR1747032_26_96_curated_complete.contigs	PHAGE-B3--M09_SRR1747032_scaffold_0_final	22	419603	419679	Pro	TGG	0	0	54.1
LAK-phage_B3--M09_SRR1747032_26_96_curated_complete.contigs	PHAGE-B3--M09_SRR1747032_scaffold_0_final	23	419794	419868	Arg	ACG	0	0	60.9
LAK-phage_B3--M09_SRR1747032_26_96_curated_complete.contigs	PHAGE-B3--M09_SRR1747032_scaffold_0_final	24	420468	420545	Gly	TCC	0	0	55.5
LAK-phage_B3--M09_SRR1747032_26_96_curated_complete.contigs	PHAGE-B3--M09_SRR1747032_scaffold_0_final	25	420755	420827	Gly	GCC	0	0	49.4
LAK-phage_B3--M09_SRR1747032_26_96_curated_complete.contigs	PHAGE-B3--M09_SRR1747032_scaffold_0_final	26	421123	421205	Cys	GCA	0	0	42.9
LAK-phage_B3--M09_SRR1747032_26_96_curated_complete.contigs	PHAGE-B3--M09_SRR1747032_scaffold_0_final	27	421798	421912	Undet	NNN	0	0	31.9
LAK-phage_B3--M09_SRR1747032_26_96_curated_complete.contigs	PHAGE-B3--M09_SRR1747032_scaffold_0_final	28	422337	422411	Met	CAT	0	0	61.3
LAK-phage_B3--M09_SRR1747032_26_96_curated_complete.contigs	PHAGE-B3--M09_SRR1747032_scaffold_0_final	29	199823	199750	Lys	TTT	0	0	51.3
LAK-phage_B3--M09_SRR1747032_26_96_curated_complete.contigs	PHAGE-B3--M09_SRR1747032_scaffold_0_final	30	199743	199648	Undet	NNN	0	0	30.7	pseudo
LAK-phage_B4--F30_SRR1747064_26_51_curated_complete.contigs	PHAGE-B4--F30_SRR1747064_sc_1_15_181_6698_final	1	125090	125180	Trp	CCA	0	0	35.6	pseudo
LAK-phage_B4--F30_SRR1747064_26_51_curated_complete.contigs	PHAGE-B4--F30_SRR1747064_sc_1_15_181_6698_final	2	125373	125447	Ile	AAT	0	0	42.3
LAK-phage_B4--F30_SRR1747064_26_51_curated_complete.contigs	PHAGE-B4--F30_SRR1747064_sc_1_15_181_6698_final	3	126377	126447	Asn	GTT	0	0	48.7
LAK-phage_B4--F30_SRR1747064_26_51_curated_complete.contigs	PHAGE-B4--F30_SRR1747064_sc_1_15_181_6698_final	4	126796	126868	Val	TAC	0	0	59.2
LAK-phage_B4--F30_SRR1747064_26_51_curated_complete.contigs	PHAGE-B4--F30_SRR1747064_sc_1_15_181_6698_final	5	127423	127496	Ala	TGC	0	0	65.6
LAK-phage_B4--F30_SRR1747064_26_51_curated_complete.contigs	PHAGE-B4--F30_SRR1747064_sc_1_15_181_6698_final	6	127827	127909	Tyr	GTA	0	0	62.3
LAK-phage_B4--F30_SRR1747064_26_51_curated_complete.contigs	PHAGE-B4--F30_SRR1747064_sc_1_15_181_6698_final	7	128354	128428	Asp	GTC	0	0	66.5
LAK-phage_B4--F30_SRR1747064_26_51_curated_complete.contigs	PHAGE-B4--F30_SRR1747064_sc_1_15_181_6698_final	8	128708	128778	Gln	TTG	0	0	40.5	pseudo
LAK-phage_B4--F30_SRR1747064_26_51_curated_complete.contigs	PHAGE-B4--F30_SRR1747064_sc_1_15_181_6698_final	9	128819	128891	Met	CAT	0	0	68.1
LAK-phage_B4--F30_SRR1747064_26_51_curated_complete.contigs	PHAGE-B4--F30_SRR1747064_sc_1_15_181_6698_final	10	128901	128975	Phe	GAA	0	0	29.7	pseudo
LAK-phage_B4--F30_SRR1747064_26_51_curated_complete.contigs	PHAGE-B4--F30_SRR1747064_sc_1_15_181_6698_final	11	129307	129380	Ile	GAT	0	0	64
LAK-phage_B4--F30_SRR1747064_26_51_curated_complete.contigs	PHAGE-B4--F30_SRR1747064_sc_1_15_181_6698_final	12	129569	129641	Lys	TTT	0	0	53.8
LAK-phage_B4--F30_SRR1747064_26_51_curated_complete.contigs	PHAGE-B4--F30_SRR1747064_sc_1_15_181_6698_final	13	129734	129807	Ile	TAT	0	0	62.4
LAK-phage_B4--F30_SRR1747064_26_51_curated_complete.contigs	PHAGE-B4--F30_SRR1747064_sc_1_15_181_6698_final	14	130004	130077	Arg	TCT	0	0	57.5
LAK-phage_B4--F30_SRR1747064_26_51_curated_complete.contigs	PHAGE-B4--F30_SRR1747064_sc_1_15_181_6698_final	15	130755	130969	Tyr	GTA	130793	130933	66
LAK-phage_B4--F30_SRR1747064_26_51_curated_complete.contigs	PHAGE-B4--F30_SRR1747064_sc_1_15_181_6698_final	16	131980	132051	Glu	TTC	0	0	46.8
LAK-phage_B4--F30_SRR1747064_26_51_curated_complete.contigs	PHAGE-B4--F30_SRR1747064_sc_1_15_181_6698_final	17	133137	133217	Leu	AAG	0	0	48.8
LAK-phage_B4--F30_SRR1747064_26_51_curated_complete.contigs	PHAGE-B4--F30_SRR1747064_sc_1_15_181_6698_final	18	133299	133371	Thr	TGT	0	0	78.5
LAK-phage_B4--F30_SRR1747064_26_51_curated_complete.contigs	PHAGE-B4--F30_SRR1747064_sc_1_15_181_6698_final	19	133714	133785	Met	CAT	0	0	54.5
LAK-phage_B4--F30_SRR1747064_26_51_curated_complete.contigs	PHAGE-B4--F30_SRR1747064_sc_1_15_181_6698_final	20	139342	139412	Gln	CTG	0	0	39.1	pseudo
LAK-phage_B4--F30_SRR1747064_26_51_curated_complete.contigs	PHAGE-B4--F30_SRR1747064_sc_1_15_181_6698_final	21	346243	346314	Sup	TTA	0	0	50.4
LAK-phage_B4--F30_SRR1747064_26_51_curated_complete.contigs	PHAGE-B4--F30_SRR1747064_sc_1_15_181_6698_final	22	414758	414829	Sup	CTA	0	0	56
LAK-phage_B4--F30_SRR1747064_26_51_curated_complete.contigs	PHAGE-B4--F30_SRR1747064_sc_1_15_181_6698_final	23	423226	423299	His	GTG	0	0	33.2
LAK-phage_B4--F30_SRR1747064_26_51_curated_complete.contigs	PHAGE-B4--F30_SRR1747064_sc_1_15_181_6698_final	24	423318	423394	Pro	TGG	0	0	54.1
LAK-phage_B4--F30_SRR1747064_26_51_curated_complete.contigs	PHAGE-B4--F30_SRR1747064_sc_1_15_181_6698_final	25	423509	423583	Arg	ACG	0	0	60.9
LAK-phage_B4--F30_SRR1747064_26_51_curated_complete.contigs	PHAGE-B4--F30_SRR1747064_sc_1_15_181_6698_final	26	424183	424260	Gly	TCC	0	0	55.5
LAK-phage_B4--F30_SRR1747064_26_51_curated_complete.contigs	PHAGE-B4--F30_SRR1747064_sc_1_15_181_6698_final	27	424470	424542	Gly	GCC	0	0	53.8
LAK-phage_B4--F30_SRR1747064_26_51_curated_complete.contigs	PHAGE-B4--F30_SRR1747064_sc_1_15_181_6698_final	28	424838	424920	Cys	GCA	0	0	42.9
LAK-phage_B4--F30_SRR1747064_26_51_curated_complete.contigs	PHAGE-B4--F30_SRR1747064_sc_1_15_181_6698_final	29	425513	425627	Undet	NNN	0	0	31.9
LAK-phage_B4--F30_SRR1747064_26_51_curated_complete.contigs	PHAGE-B4--F30_SRR1747064_sc_1_15_181_6698_final	30	426052	426126	Met	CAT	0	0	61.3
LAK-phage_B4--F30_SRR1747064_26_51_curated_complete.contigs	PHAGE-B4--F30_SRR1747064_sc_1_15_181_6698_final	31	202495	202423	Lys	TTT	0	0	53.2
LAK-phage_B4--F30_SRR1747064_26_51_curated_complete.contigs	PHAGE-B4--F30_SRR1747064_sc_1_15_181_6698_final	32	202416	202321	Undet	NNN	0	0	31.1	pseudo
LAK-phage_B5--F18_SRR1747049_26_251_curated_complete.contigs	PHAGE-B5--F18_SRR1747049_scaffold_0_final	1	118928	119018	Trp	CCA	0	0	35.6	pseudo
LAK-phage_B5--F18_SRR1747049_26_251_curated_complete.contigs	PHAGE-B5--F18_SRR1747049_scaffold_0_final	2	119211	119285	Asn	ATT	0	0	45.2
LAK-phage_B5--F18_SRR1747049_26_251_curated_complete.contigs	PHAGE-B5--F18_SRR1747049_scaffold_0_final	3	120206	120276	Asn	GTT	0	0	53.2
LAK-phage_B5--F18_SRR1747049_26_251_curated_complete.contigs	PHAGE-B5--F18_SRR1747049_scaffold_0_final	4	120627	120699	Val	TAC	0	0	59.2
LAK-phage_B5--F18_SRR1747049_26_251_curated_complete.contigs	PHAGE-B5--F18_SRR1747049_scaffold_0_final	5	121254	121327	Ala	TGC	0	0	65.6
LAK-phage_B5--F18_SRR1747049_26_251_curated_complete.contigs	PHAGE-B5--F18_SRR1747049_scaffold_0_final	6	121658	121740	Tyr	GTA	0	0	54.4
LAK-phage_B5--F18_SRR1747049_26_251_curated_complete.contigs	PHAGE-B5--F18_SRR1747049_scaffold_0_final	7	122185	122259	Asp	GTC	0	0	66.5
LAK-phage_B5--F18_SRR1747049_26_251_curated_complete.contigs	PHAGE-B5--F18_SRR1747049_scaffold_0_final	8	122539	122609	Gln	TTG	0	0	40.5	pseudo
LAK-phage_B5--F18_SRR1747049_26_251_curated_complete.contigs	PHAGE-B5--F18_SRR1747049_scaffold_0_final	9	122650	122722	Met	CAT	0	0	68.1
LAK-phage_B5--F18_SRR1747049_26_251_curated_complete.contigs	PHAGE-B5--F18_SRR1747049_scaffold_0_final	10	124144	124217	Ile	GAT	0	0	64
LAK-phage_B5--F18_SRR1747049_26_251_curated_complete.contigs	PHAGE-B5--F18_SRR1747049_scaffold_0_final	11	124406	124478	Lys	TTT	0	0	53.8
LAK-phage_B5--F18_SRR1747049_26_251_curated_complete.contigs	PHAGE-B5--F18_SRR1747049_scaffold_0_final	12	124571	124644	Ile	TAT	0	0	62.4
LAK-phage_B5--F18_SRR1747049_26_251_curated_complete.contigs	PHAGE-B5--F18_SRR1747049_scaffold_0_final	13	124841	124914	Arg	TCT	0	0	57.5
LAK-phage_B5--F18_SRR1747049_26_251_curated_complete.contigs	PHAGE-B5--F18_SRR1747049_scaffold_0_final	14	125592	125806	Tyr	GTA	125630	125770	66.2
LAK-phage_B5--F18_SRR1747049_26_251_curated_complete.contigs	PHAGE-B5--F18_SRR1747049_scaffold_0_final	15	126817	126888	Glu	TTC	0	0	46.8
LAK-phage_B5--F18_SRR1747049_26_251_curated_complete.contigs	PHAGE-B5--F18_SRR1747049_scaffold_0_final	16	127974	128054	Leu	AAG	0	0	48.8
LAK-phage_B5--F18_SRR1747049_26_251_curated_complete.contigs	PHAGE-B5--F18_SRR1747049_scaffold_0_final	17	128136	128208	Thr	TGT	0	0	78.5
LAK-phage_B5--F18_SRR1747049_26_251_curated_complete.contigs	PHAGE-B5--F18_SRR1747049_scaffold_0_final	18	128550	128622	Met	CAT	0	0	61.7
LAK-phage_B5--F18_SRR1747049_26_251_curated_complete.contigs	PHAGE-B5--F18_SRR1747049_scaffold_0_final	19	134180	134250	Gln	CTG	0	0	39.1	pseudo
LAK-phage_B5--F18_SRR1747049_26_251_curated_complete.contigs	PHAGE-B5--F18_SRR1747049_scaffold_0_final	20	340103	340174	Sup	TTA	0	0	50.4
LAK-phage_B5--F18_SRR1747049_26_251_curated_complete.contigs	PHAGE-B5--F18_SRR1747049_scaffold_0_final	21	407870	407941	Sup	CTA	0	0	56
LAK-phage_B5--F18_SRR1747049_26_251_curated_complete.contigs	PHAGE-B5--F18_SRR1747049_scaffold_0_final	22	416338	416411	His	GTG	0	0	33.2
LAK-phage_B5--F18_SRR1747049_26_251_curated_complete.contigs	PHAGE-B5--F18_SRR1747049_scaffold_0_final	23	416430	416506	Pro	TGG	0	0	54.1
LAK-phage_B5--F18_SRR1747049_26_251_curated_complete.contigs	PHAGE-B5--F18_SRR1747049_scaffold_0_final	24	416621	416695	Arg	ACG	0	0	60.9
LAK-phage_B5--F18_SRR1747049_26_251_curated_complete.contigs	PHAGE-B5--F18_SRR1747049_scaffold_0_final	25	417295	417372	Gly	TCC	0	0	55.5
LAK-phage_B5--F18_SRR1747049_26_251_curated_complete.contigs	PHAGE-B5--F18_SRR1747049_scaffold_0_final	26	417582	417654	Gly	GCC	0	0	49.4
LAK-phage_B5--F18_SRR1747049_26_251_curated_complete.contigs	PHAGE-B5--F18_SRR1747049_scaffold_0_final	27	417950	418032	Cys	GCA	0	0	42.9
LAK-phage_B5--F18_SRR1747049_26_251_curated_complete.contigs	PHAGE-B5--F18_SRR1747049_scaffold_0_final	28	418625	418739	Undet	NNN	0	0	31.9
LAK-phage_B5--F18_SRR1747049_26_251_curated_complete.contigs	PHAGE-B5--F18_SRR1747049_scaffold_0_final	29	419164	419238	Met	CAT	0	0	61.3
LAK-phage_B5--F18_SRR1747049_26_251_curated_complete.contigs	PHAGE-B5--F18_SRR1747049_scaffold_0_final	30	196615	196542	Lys	TTT	0	0	51.3
LAK-phage_B5--F18_SRR1747049_26_251_curated_complete.contigs	PHAGE-B5--F18_SRR1747049_scaffold_0_final	31	196535	196440	Undet	NNN	0	0	30.7	pseudo
LAK-phage_B6--F16_SRR1747046_26_216_curated_complete.contigs	PHAGE-B6--F16_SRR1747046_scaffold_0_12_final	1	122113	122203	Trp	CCA	0	0	35.6	pseudo
LAK-phage_B6--F16_SRR1747046_26_216_curated_complete.contigs	PHAGE-B6--F16_SRR1747046_scaffold_0_12_final	2	122396	122470	Asn	ATT	0	0	45.2
LAK-phage_B6--F16_SRR1747046_26_216_curated_complete.contigs	PHAGE-B6--F16_SRR1747046_scaffold_0_12_final	3	123399	123469	Asn	GTT	0	0	53.2
LAK-phage_B6--F16_SRR1747046_26_216_curated_complete.contigs	PHAGE-B6--F16_SRR1747046_scaffold_0_12_final	4	123820	123892	Val	TAC	0	0	59.2
LAK-phage_B6--F16_SRR1747046_26_216_curated_complete.contigs	PHAGE-B6--F16_SRR1747046_scaffold_0_12_final	5	124447	124520	Ala	TGC	0	0	65.6
LAK-phage_B6--F16_SRR1747046_26_216_curated_complete.contigs	PHAGE-B6--F16_SRR1747046_scaffold_0_12_final	6	124851	124933	Tyr	GTA	0	0	62.3
LAK-phage_B6--F16_SRR1747046_26_216_curated_complete.contigs	PHAGE-B6--F16_SRR1747046_scaffold_0_12_final	7	125378	125452	Asp	GTC	0	0	66.5
LAK-phage_B6--F16_SRR1747046_26_216_curated_complete.contigs	PHAGE-B6--F16_SRR1747046_scaffold_0_12_final	8	125732	125802	Gln	TTG	0	0	40.5	pseudo
LAK-phage_B6--F16_SRR1747046_26_216_curated_complete.contigs	PHAGE-B6--F16_SRR1747046_scaffold_0_12_final	9	125843	125915	Met	CAT	0	0	68.1
LAK-phage_B6--F16_SRR1747046_26_216_curated_complete.contigs	PHAGE-B6--F16_SRR1747046_scaffold_0_12_final	10	127337	127410	Ile	GAT	0	0	64
LAK-phage_B6--F16_SRR1747046_26_216_curated_complete.contigs	PHAGE-B6--F16_SRR1747046_scaffold_0_12_final	11	127599	127671	Lys	TTT	0	0	53.8
LAK-phage_B6--F16_SRR1747046_26_216_curated_complete.contigs	PHAGE-B6--F16_SRR1747046_scaffold_0_12_final	12	127764	127837	Ile	TAT	0	0	62.4
LAK-phage_B6--F16_SRR1747046_26_216_curated_complete.contigs	PHAGE-B6--F16_SRR1747046_scaffold_0_12_final	13	128034	128107	Arg	TCT	0	0	57.5
LAK-phage_B6--F16_SRR1747046_26_216_curated_complete.contigs	PHAGE-B6--F16_SRR1747046_scaffold_0_12_final	14	128785	128999	Tyr	GTA	128823	128963	66.2
LAK-phage_B6--F16_SRR1747046_26_216_curated_complete.contigs	PHAGE-B6--F16_SRR1747046_scaffold_0_12_final	15	130010	130081	Glu	TTC	0	0	46.8
LAK-phage_B6--F16_SRR1747046_26_216_curated_complete.contigs	PHAGE-B6--F16_SRR1747046_scaffold_0_12_final	16	131167	131247	Leu	AAG	0	0	48.8
LAK-phage_B6--F16_SRR1747046_26_216_curated_complete.contigs	PHAGE-B6--F16_SRR1747046_scaffold_0_12_final	17	131329	131401	Thr	TGT	0	0	74
LAK-phage_B6--F16_SRR1747046_26_216_curated_complete.contigs	PHAGE-B6--F16_SRR1747046_scaffold_0_12_final	18	131743	131815	Met	CAT	0	0	66.1
LAK-phage_B6--F16_SRR1747046_26_216_curated_complete.contigs	PHAGE-B6--F16_SRR1747046_scaffold_0_12_final	19	137373	137443	Gln	CTG	0	0	39.1	pseudo
LAK-phage_B6--F16_SRR1747046_26_216_curated_complete.contigs	PHAGE-B6--F16_SRR1747046_scaffold_0_12_final	20	343655	343726	Sup	TTA	0	0	50.4
LAK-phage_B6--F16_SRR1747046_26_216_curated_complete.contigs	PHAGE-B6--F16_SRR1747046_scaffold_0_12_final	21	419420	419493	His	GTG	0	0	33.2
LAK-phage_B6--F16_SRR1747046_26_216_curated_complete.contigs	PHAGE-B6--F16_SRR1747046_scaffold_0_12_final	22	419512	419588	Pro	TGG	0	0	54.1
LAK-phage_B6--F16_SRR1747046_26_216_curated_complete.contigs	PHAGE-B6--F16_SRR1747046_scaffold_0_12_final	23	419703	419777	Arg	ACG	0	0	60.9
LAK-phage_B6--F16_SRR1747046_26_216_curated_complete.contigs	PHAGE-B6--F16_SRR1747046_scaffold_0_12_final	24	420377	420454	Gly	TCC	0	0	55.5
LAK-phage_B6--F16_SRR1747046_26_216_curated_complete.contigs	PHAGE-B6--F16_SRR1747046_scaffold_0_12_final	25	420664	420736	Gly	GCC	0	0	49.4
LAK-phage_B6--F16_SRR1747046_26_216_curated_complete.contigs	PHAGE-B6--F16_SRR1747046_scaffold_0_12_final	26	421032	421114	Cys	GCA	0	0	42.9
LAK-phage_B6--F16_SRR1747046_26_216_curated_complete.contigs	PHAGE-B6--F16_SRR1747046_scaffold_0_12_final	27	421707	421821	Undet	NNN	0	0	31.9
LAK-phage_B6--F16_SRR1747046_26_216_curated_complete.contigs	PHAGE-B6--F16_SRR1747046_scaffold_0_12_final	28	422246	422320	Met	CAT	0	0	61.3
LAK-phage_B6--F16_SRR1747046_26_216_curated_complete.contigs	PHAGE-B6--F16_SRR1747046_scaffold_0_12_final	29	199808	199735	Lys	TTT	0	0	51.3
LAK-phage_B6--F16_SRR1747046_26_216_curated_complete.contigs	PHAGE-B6--F16_SRR1747046_scaffold_0_12_final	30	199728	199633	Undet	NNN	0	0	30.7	pseudo
LAK-phage_B7--F11_SRR1747037_26_52_curated_complete.contigs	PHAGE-B7--F11_SRR1747037_scaffold_5_1_final	1	125290	125380	Trp	CCA	0	0	35.6	pseudo
LAK-phage_B7--F11_SRR1747037_26_52_curated_complete.contigs	PHAGE-B7--F11_SRR1747037_scaffold_5_1_final	2	125573	125647	Ile	AAT	0	0	42.3
LAK-phage_B7--F11_SRR1747037_26_52_curated_complete.contigs	PHAGE-B7--F11_SRR1747037_scaffold_5_1_final	3	126577	126647	Asn	GTT	0	0	53.2
LAK-phage_B7--F11_SRR1747037_26_52_curated_complete.contigs	PHAGE-B7--F11_SRR1747037_scaffold_5_1_final	4	126996	127068	Val	TAC	0	0	59.2
LAK-phage_B7--F11_SRR1747037_26_52_curated_complete.contigs	PHAGE-B7--F11_SRR1747037_scaffold_5_1_final	5	127623	127696	Ala	TGC	0	0	60
LAK-phage_B7--F11_SRR1747037_26_52_curated_complete.contigs	PHAGE-B7--F11_SRR1747037_scaffold_5_1_final	6	128027	128109	Tyr	GTA	0	0	62.3
LAK-phage_B7--F11_SRR1747037_26_52_curated_complete.contigs	PHAGE-B7--F11_SRR1747037_scaffold_5_1_final	7	128554	128628	Asp	GTC	0	0	66.5
LAK-phage_B7--F11_SRR1747037_26_52_curated_complete.contigs	PHAGE-B7--F11_SRR1747037_scaffold_5_1_final	8	128908	128978	Gln	TTG	0	0	40.5	pseudo
LAK-phage_B7--F11_SRR1747037_26_52_curated_complete.contigs	PHAGE-B7--F11_SRR1747037_scaffold_5_1_final	9	129019	129091	Met	CAT	0	0	68.1
LAK-phage_B7--F11_SRR1747037_26_52_curated_complete.contigs	PHAGE-B7--F11_SRR1747037_scaffold_5_1_final	10	129101	129175	Phe	GAA	0	0	29.7	pseudo
LAK-phage_B7--F11_SRR1747037_26_52_curated_complete.contigs	PHAGE-B7--F11_SRR1747037_scaffold_5_1_final	11	129507	129580	Ile	GAT	0	0	64
LAK-phage_B7--F11_SRR1747037_26_52_curated_complete.contigs	PHAGE-B7--F11_SRR1747037_scaffold_5_1_final	12	129769	129841	Lys	TTT	0	0	53.8
LAK-phage_B7--F11_SRR1747037_26_52_curated_complete.contigs	PHAGE-B7--F11_SRR1747037_scaffold_5_1_final	13	129934	130007	Ile	TAT	0	0	62.4
LAK-phage_B7--F11_SRR1747037_26_52_curated_complete.contigs	PHAGE-B7--F11_SRR1747037_scaffold_5_1_final	14	130204	130277	Arg	TCT	0	0	57.5
LAK-phage_B7--F11_SRR1747037_26_52_curated_complete.contigs	PHAGE-B7--F11_SRR1747037_scaffold_5_1_final	15	130955	131169	Tyr	GTA	130993	131133	66
LAK-phage_B7--F11_SRR1747037_26_52_curated_complete.contigs	PHAGE-B7--F11_SRR1747037_scaffold_5_1_final	16	132180	132251	Glu	TTC	0	0	46.8
LAK-phage_B7--F11_SRR1747037_26_52_curated_complete.contigs	PHAGE-B7--F11_SRR1747037_scaffold_5_1_final	17	133337	133417	Leu	AAG	0	0	48.8
LAK-phage_B7--F11_SRR1747037_26_52_curated_complete.contigs	PHAGE-B7--F11_SRR1747037_scaffold_5_1_final	18	133499	133571	Thr	TGT	0	0	78.5
LAK-phage_B7--F11_SRR1747037_26_52_curated_complete.contigs	PHAGE-B7--F11_SRR1747037_scaffold_5_1_final	19	133914	133985	Met	CAT	0	0	54.5
LAK-phage_B7--F11_SRR1747037_26_52_curated_complete.contigs	PHAGE-B7--F11_SRR1747037_scaffold_5_1_final	20	139544	139614	Gln	CTG	0	0	46.3	pseudo
LAK-phage_B7--F11_SRR1747037_26_52_curated_complete.contigs	PHAGE-B7--F11_SRR1747037_scaffold_5_1_final	21	345556	345627	Sup	TTA	0	0	50.4
LAK-phage_B7--F11_SRR1747037_26_52_curated_complete.contigs	PHAGE-B7--F11_SRR1747037_scaffold_5_1_final	22	414053	414124	Sup	CTA	0	0	56
LAK-phage_B7--F11_SRR1747037_26_52_curated_complete.contigs	PHAGE-B7--F11_SRR1747037_scaffold_5_1_final	23	422521	422594	His	GTG	0	0	34.8
LAK-phage_B7--F11_SRR1747037_26_52_curated_complete.contigs	PHAGE-B7--F11_SRR1747037_scaffold_5_1_final	24	422613	422689	Pro	TGG	0	0	54.1
LAK-phage_B7--F11_SRR1747037_26_52_curated_complete.contigs	PHAGE-B7--F11_SRR1747037_scaffold_5_1_final	25	422804	422878	Arg	ACG	0	0	60.9
LAK-phage_B7--F11_SRR1747037_26_52_curated_complete.contigs	PHAGE-B7--F11_SRR1747037_scaffold_5_1_final	26	423478	423555	Gly	TCC	0	0	55.5
LAK-phage_B7--F11_SRR1747037_26_52_curated_complete.contigs	PHAGE-B7--F11_SRR1747037_scaffold_5_1_final	27	423765	423837	Gly	GCC	0	0	49.4
LAK-phage_B7--F11_SRR1747037_26_52_curated_complete.contigs	PHAGE-B7--F11_SRR1747037_scaffold_5_1_final	28	424133	424215	Cys	GCA	0	0	42.9
LAK-phage_B7--F11_SRR1747037_26_52_curated_complete.contigs	PHAGE-B7--F11_SRR1747037_scaffold_5_1_final	29	424808	424922	Undet	NNN	0	0	31.9
LAK-phage_B7--F11_SRR1747037_26_52_curated_complete.contigs	PHAGE-B7--F11_SRR1747037_scaffold_5_1_final	30	425347	425421	Met	CAT	0	0	61.3
LAK-phage_B7--F11_SRR1747037_26_52_curated_complete.contigs	PHAGE-B7--F11_SRR1747037_scaffold_5_1_final	31	201777	201705	Lys	TTT	0	0	53.2
LAK-phage_B7--F11_SRR1747037_26_52_curated_complete.contigs	PHAGE-B7--F11_SRR1747037_scaffold_5_1_final	32	201698	201603	Undet	NNN	0	0	31.1	pseudo
LAK-phage_B8--F04_SRR1747026_26_222_curated_complete.contigs	PHAGE-B8--F04_SRR1747026_scaffold_4_0_final	1	125291	125381	Trp	CCA	0	0	35.6	pseudo
LAK-phage_B8--F04_SRR1747026_26_222_curated_complete.contigs	PHAGE-B8--F04_SRR1747026_scaffold_4_0_final	2	125574	125648	Ile	AAT	0	0	42.3
LAK-phage_B8--F04_SRR1747026_26_222_curated_complete.contigs	PHAGE-B8--F04_SRR1747026_scaffold_4_0_final	3	126578	126648	Asn	GTT	0	0	53.2
LAK-phage_B8--F04_SRR1747026_26_222_curated_complete.contigs	PHAGE-B8--F04_SRR1747026_scaffold_4_0_final	4	126997	127069	Val	TAC	0	0	59.2
LAK-phage_B8--F04_SRR1747026_26_222_curated_complete.contigs	PHAGE-B8--F04_SRR1747026_scaffold_4_0_final	5	127624	127697	Ala	TGC	0	0	65.6
LAK-phage_B8--F04_SRR1747026_26_222_curated_complete.contigs	PHAGE-B8--F04_SRR1747026_scaffold_4_0_final	6	128028	128110	Tyr	GTA	0	0	62.3
LAK-phage_B8--F04_SRR1747026_26_222_curated_complete.contigs	PHAGE-B8--F04_SRR1747026_scaffold_4_0_final	7	128555	128629	Asp	GTC	0	0	66.5
LAK-phage_B8--F04_SRR1747026_26_222_curated_complete.contigs	PHAGE-B8--F04_SRR1747026_scaffold_4_0_final	8	128909	128979	Gln	TTG	0	0	40.5	pseudo
LAK-phage_B8--F04_SRR1747026_26_222_curated_complete.contigs	PHAGE-B8--F04_SRR1747026_scaffold_4_0_final	9	129020	129092	Met	CAT	0	0	68.1
LAK-phage_B8--F04_SRR1747026_26_222_curated_complete.contigs	PHAGE-B8--F04_SRR1747026_scaffold_4_0_final	10	129102	129176	Phe	GAA	0	0	29.7	pseudo
LAK-phage_B8--F04_SRR1747026_26_222_curated_complete.contigs	PHAGE-B8--F04_SRR1747026_scaffold_4_0_final	11	129508	129581	Ile	GAT	0	0	64
LAK-phage_B8--F04_SRR1747026_26_222_curated_complete.contigs	PHAGE-B8--F04_SRR1747026_scaffold_4_0_final	12	129770	129842	Lys	TTT	0	0	53.8
LAK-phage_B8--F04_SRR1747026_26_222_curated_complete.contigs	PHAGE-B8--F04_SRR1747026_scaffold_4_0_final	13	129935	130008	Ile	TAT	0	0	62.4
LAK-phage_B8--F04_SRR1747026_26_222_curated_complete.contigs	PHAGE-B8--F04_SRR1747026_scaffold_4_0_final	14	130205	130278	Arg	TCT	0	0	57.5
LAK-phage_B8--F04_SRR1747026_26_222_curated_complete.contigs	PHAGE-B8--F04_SRR1747026_scaffold_4_0_final	15	130956	131170	Tyr	GTA	130994	131134	66
LAK-phage_B8--F04_SRR1747026_26_222_curated_complete.contigs	PHAGE-B8--F04_SRR1747026_scaffold_4_0_final	16	132181	132252	Glu	TTC	0	0	46.8
LAK-phage_B8--F04_SRR1747026_26_222_curated_complete.contigs	PHAGE-B8--F04_SRR1747026_scaffold_4_0_final	17	133338	133418	Leu	AAG	0	0	48.8
LAK-phage_B8--F04_SRR1747026_26_222_curated_complete.contigs	PHAGE-B8--F04_SRR1747026_scaffold_4_0_final	18	133500	133572	Thr	TGT	0	0	78.5
LAK-phage_B8--F04_SRR1747026_26_222_curated_complete.contigs	PHAGE-B8--F04_SRR1747026_scaffold_4_0_final	19	133915	133986	Met	CAT	0	0	54.5
LAK-phage_B8--F04_SRR1747026_26_222_curated_complete.contigs	PHAGE-B8--F04_SRR1747026_scaffold_4_0_final	20	139545	139615	Gln	CTG	0	0	46.3	pseudo
LAK-phage_B8--F04_SRR1747026_26_222_curated_complete.contigs	PHAGE-B8--F04_SRR1747026_scaffold_4_0_final	21	346509	346580	Sup	TTA	0	0	50.4
LAK-phage_B8--F04_SRR1747026_26_222_curated_complete.contigs	PHAGE-B8--F04_SRR1747026_scaffold_4_0_final	22	415017	415088	Sup	CTA	0	0	56
LAK-phage_B8--F04_SRR1747026_26_222_curated_complete.contigs	PHAGE-B8--F04_SRR1747026_scaffold_4_0_final	23	423485	423558	His	GTG	0	0	34.8
LAK-phage_B8--F04_SRR1747026_26_222_curated_complete.contigs	PHAGE-B8--F04_SRR1747026_scaffold_4_0_final	24	423577	423653	Pro	TGG	0	0	54.1
LAK-phage_B8--F04_SRR1747026_26_222_curated_complete.contigs	PHAGE-B8--F04_SRR1747026_scaffold_4_0_final	25	423768	423842	Arg	ACG	0	0	60.9
LAK-phage_B8--F04_SRR1747026_26_222_curated_complete.contigs	PHAGE-B8--F04_SRR1747026_scaffold_4_0_final	26	424442	424519	Gly	TCC	0	0	55.5
LAK-phage_B8--F04_SRR1747026_26_222_curated_complete.contigs	PHAGE-B8--F04_SRR1747026_scaffold_4_0_final	27	424729	424801	Gly	GCC	0	0	49.4
LAK-phage_B8--F04_SRR1747026_26_222_curated_complete.contigs	PHAGE-B8--F04_SRR1747026_scaffold_4_0_final	28	425097	425179	Cys	GCA	0	0	42.9
LAK-phage_B8--F04_SRR1747026_26_222_curated_complete.contigs	PHAGE-B8--F04_SRR1747026_scaffold_4_0_final	29	425772	425886	Undet	NNN	0	0	31.9
LAK-phage_B8--F04_SRR1747026_26_222_curated_complete.contigs	PHAGE-B8--F04_SRR1747026_scaffold_4_0_final	30	426311	426385	Met	CAT	0	0	61.3
LAK-phage_B8--F04_SRR1747026_26_222_curated_complete.contigs	PHAGE-B8--F04_SRR1747026_scaffold_4_0_final	31	202716	202644	Lys	TTT	0	0	53.2
LAK-phage_B8--F04_SRR1747026_26_222_curated_complete.contigs	PHAGE-B8--F04_SRR1747026_scaffold_4_0_final	32	202637	202542	Undet	NNN	0	0	31.1	pseudo
LAK-phage_B9--F01_SRR1747023_26_172.contigs	PHAGE-B9--F01_SRR1747023_final	1	123054	123144	Trp	CCA	0	0	35.6	pseudo
LAK-phage_B9--F01_SRR1747023_26_172.contigs	PHAGE-B9--F01_SRR1747023_final	2	123337	123411	Asn	ATT	0	0	45.2
LAK-phage_B9--F01_SRR1747023_26_172.contigs	PHAGE-B9--F01_SRR1747023_final	3	124340	124410	Asn	GTT	0	0	53.2
LAK-phage_B9--F01_SRR1747023_26_172.contigs	PHAGE-B9--F01_SRR1747023_final	4	124761	124833	Val	TAC	0	0	59.2
LAK-phage_B9--F01_SRR1747023_26_172.contigs	PHAGE-B9--F01_SRR1747023_final	5	125388	125461	Ala	TGC	0	0	65.6
LAK-phage_B9--F01_SRR1747023_26_172.contigs	PHAGE-B9--F01_SRR1747023_final	6	125792	125874	Tyr	GTA	0	0	62.3
LAK-phage_B9--F01_SRR1747023_26_172.contigs	PHAGE-B9--F01_SRR1747023_final	7	126319	126393	Asp	GTC	0	0	66.5
LAK-phage_B9--F01_SRR1747023_26_172.contigs	PHAGE-B9--F01_SRR1747023_final	8	126673	126743	Gln	TTG	0	0	40.5	pseudo
LAK-phage_B9--F01_SRR1747023_26_172.contigs	PHAGE-B9--F01_SRR1747023_final	9	126784	126856	Met	CAT	0	0	68.1
LAK-phage_B9--F01_SRR1747023_26_172.contigs	PHAGE-B9--F01_SRR1747023_final	10	128278	128351	Ile	GAT	0	0	64
LAK-phage_B9--F01_SRR1747023_26_172.contigs	PHAGE-B9--F01_SRR1747023_final	11	128540	128612	Lys	TTT	0	0	53.8
LAK-phage_B9--F01_SRR1747023_26_172.contigs	PHAGE-B9--F01_SRR1747023_final	12	128705	128778	Ile	TAT	0	0	62.4
LAK-phage_B9--F01_SRR1747023_26_172.contigs	PHAGE-B9--F01_SRR1747023_final	13	128975	129048	Arg	TCT	0	0	57.5
LAK-phage_B9--F01_SRR1747023_26_172.contigs	PHAGE-B9--F01_SRR1747023_final	14	129726	129940	Tyr	GTA	129764	129904	66.2
LAK-phage_B9--F01_SRR1747023_26_172.contigs	PHAGE-B9--F01_SRR1747023_final	15	130951	131022	Glu	TTC	0	0	46.8
LAK-phage_B9--F01_SRR1747023_26_172.contigs	PHAGE-B9--F01_SRR1747023_final	16	132108	132188	Leu	AAG	0	0	48.8
LAK-phage_B9--F01_SRR1747023_26_172.contigs	PHAGE-B9--F01_SRR1747023_final	17	132270	132342	Thr	TGT	0	0	78.5
LAK-phage_B9--F01_SRR1747023_26_172.contigs	PHAGE-B9--F01_SRR1747023_final	18	132684	132756	Met	CAT	0	0	66.1
LAK-phage_B9--F01_SRR1747023_26_172.contigs	PHAGE-B9--F01_SRR1747023_final	19	138314	138384	Gln	CTG	0	0	39.1	pseudo
LAK-phage_B9--F01_SRR1747023_26_172.contigs	PHAGE-B9--F01_SRR1747023_final	20	344993	345064	Sup	TTA	0	0	50.4
LAK-phage_B9--F01_SRR1747023_26_172.contigs	PHAGE-B9--F01_SRR1747023_final	21	420758	420831	His	GTG	0	0	33.2
LAK-phage_B9--F01_SRR1747023_26_172.contigs	PHAGE-B9--F01_SRR1747023_final	22	420850	420926	Pro	TGG	0	0	54.1
LAK-phage_B9--F01_SRR1747023_26_172.contigs	PHAGE-B9--F01_SRR1747023_final	23	421041	421115	Arg	ACG	0	0	60.9
LAK-phage_B9--F01_SRR1747023_26_172.contigs	PHAGE-B9--F01_SRR1747023_final	24	421715	421792	Gly	TCC	0	0	55.5
LAK-phage_B9--F01_SRR1747023_26_172.contigs	PHAGE-B9--F01_SRR1747023_final	25	422002	422074	Gly	GCC	0	0	49.4
LAK-phage_B9--F01_SRR1747023_26_172.contigs	PHAGE-B9--F01_SRR1747023_final	26	422370	422452	Cys	GCA	0	0	42.9
LAK-phage_B9--F01_SRR1747023_26_172.contigs	PHAGE-B9--F01_SRR1747023_final	27	423045	423159	Undet	NNN	0	0	31.9
LAK-phage_B9--F01_SRR1747023_26_172.contigs	PHAGE-B9--F01_SRR1747023_final	28	423584	423658	Met	CAT	0	0	61.3
LAK-phage_B9--F01_SRR1747023_26_172.contigs	PHAGE-B9--F01_SRR1747023_final	29	201498	201425	Lys	TTT	0	0	51.3
LAK-phage_B9--F01_SRR1747023_26_172.contigs	PHAGE-B9--F01_SRR1747023_final	30	201418	201323	Undet	NNN	0	0	30.4	pseudo
LAK-phage_C1--CH_A02_001D1_26_34_curated_complete.contigs	C1--CH_A02_001D1_final	1	86012	86085	His	GTG	0	0	27.8
LAK-phage_C1--CH_A02_001D1_26_34_curated_complete.contigs	C1--CH_A02_001D1_final	2	87171	87244	Pro	TGG	0	0	51.4
LAK-phage_C1--CH_A02_001D1_26_34_curated_complete.contigs	C1--CH_A02_001D1_final	3	87363	87437	Arg	ACG	0	0	59.3
LAK-phage_C1--CH_A02_001D1_26_34_curated_complete.contigs	C1--CH_A02_001D1_final	4	88063	88221	Gly	TCC	88100	88186	54
LAK-phage_C1--CH_A02_001D1_26_34_curated_complete.contigs	C1--CH_A02_001D1_final	5	88664	88743	Cys	GCA	0	0	46.6
LAK-phage_C1--CH_A02_001D1_26_34_curated_complete.contigs	C1--CH_A02_001D1_final	6	89185	89304	Undet	NNN	0	0	23.7	pseudo
LAK-phage_C1--CH_A02_001D1_26_34_curated_complete.contigs	C1--CH_A02_001D1_final	7	89591	89664	Met	CAT	0	0	68.3
LAK-phage_C1--CH_A02_001D1_26_34_curated_complete.contigs	C1--CH_A02_001D1_final	8	537780	537873	Undet	NNN	0	0	20.1	pseudo
LAK-phage_C1--CH_A02_001D1_26_34_curated_complete.contigs	C1--CH_A02_001D1_final	9	466302	466212	Trp	CCA	0	0	37.3	pseudo
LAK-phage_C1--CH_A02_001D1_26_34_curated_complete.contigs	C1--CH_A02_001D1_final	10	466021	465949	Ile	TAT	0	0	50.3
LAK-phage_C1--CH_A02_001D1_26_34_curated_complete.contigs	C1--CH_A02_001D1_final	11	465050	464887	Tyr	GTA	465014	464922	35.7
LAK-phage_C1--CH_A02_001D1_26_34_curated_complete.contigs	C1--CH_A02_001D1_final	12	464531	464457	Val	TAC	0	0	58.1
LAK-phage_C1--CH_A02_001D1_26_34_curated_complete.contigs	C1--CH_A02_001D1_final	13	462925	462843	Tyr	GTA	0	0	62.8
LAK-phage_C1--CH_A02_001D1_26_34_curated_complete.contigs	C1--CH_A02_001D1_final	14	462030	461960	Gln	TTG	0	0	55.2
LAK-phage_C1--CH_A02_001D1_26_34_curated_complete.contigs	C1--CH_A02_001D1_final	15	460470	460388	Leu	TAG	0	0	48.8
LAK-phage_C1--CH_A02_001D1_26_34_curated_complete.contigs	C1--CH_A02_001D1_final	16	460116	460043	Ile	GAT	0	0	66.6
LAK-phage_C1--CH_A02_001D1_26_34_curated_complete.contigs	C1--CH_A02_001D1_final	17	459128	459056	Lys	TTT	0	0	53.8
LAK-phage_C1--CH_A02_001D1_26_34_curated_complete.contigs	C1--CH_A02_001D1_final	18	458988	458914	Met	CAT	0	0	64.6
LAK-phage_C1--CH_A02_001D1_26_34_curated_complete.contigs	C1--CH_A02_001D1_final	19	458024	457951	Asp	GTC	0	0	69.8
LAK-phage_C1--CH_A02_001D1_26_34_curated_complete.contigs	C1--CH_A02_001D1_final	20	457426	457353	Asn	GTT	0	0	80.1
LAK-phage_C1--CH_A02_001D1_26_34_curated_complete.contigs	C1--CH_A02_001D1_final	21	456505	456432	Glu	TTC	0	0	43.8
LAK-phage_C1--CH_A02_001D1_26_34_curated_complete.contigs	C1--CH_A02_001D1_final	22	456356	456276	Leu	AAG	0	0	51.3
LAK-phage_C1--CH_A02_001D1_26_34_curated_complete.contigs	C1--CH_A02_001D1_final	23	456195	456124	Thr	TGT	0	0	78.3
LAK-phage_C1--CH_A02_001D1_26_34_curated_complete.contigs	C1--CH_A02_001D1_final	24	455778	455707	Met	CAT	0	0	55.5
LAK-phage_C1--CH_A02_001D1_26_34_curated_complete.contigs	C1--CH_A02_001D1_final	25	455370	455281	Ser	TGA	0	0	62.8
LAK-phage_C1--CH_A02_001D1_26_34_curated_complete.contigs	C1--CH_A02_001D1_final	26	449251	449181	Gln	CTG	0	0	62.2
LAK-phage_C1--CH_A02_001D1_26_34_curated_complete.contigs	C1--CH_A02_001D1_final	27	254198	254127	Sup	TTA	0	0	50
LAK-phage_C1--CH_A02_001D1_26_34_curated_complete.contigs	C1--CH_A02_001D1_final	28	185512	185439	Sup	CTA	0	0	35.9	pseudo
LAK-phage_C1--CH_A02_001D1_26_34_curated_complete.contigs	C1--CH_A02_001D1_final	29	184605	184534	Sup	CTA	0	0	56.6
LAK-phage_C1--CH_A02_001D1_26_34_curated_complete.contigs	C1--CH_A02_001D1_final	30	175107	175036	Lys	TTT	0	0	49.9
M11_Lak_Phage_26_146	SRR1747040_scaffold_1	1	2404	2494	Trp	CCA	0	0	35.6	pseudo
M11_Lak_Phage_26_146	SRR1747040_scaffold_1	2	2687	2761	Asn	ATT	0	0	45.2
M11_Lak_Phage_26_146	SRR1747040_scaffold_1	3	3690	3760	Asn	GTT	0	0	53.2
M11_Lak_Phage_26_146	SRR1747040_scaffold_1	4	4111	4183	Val	TAC	0	0	59.2
M11_Lak_Phage_26_146	SRR1747040_scaffold_1	5	4738	4811	Ala	TGC	0	0	65.6
M11_Lak_Phage_26_146	SRR1747040_scaffold_1	6	5142	5224	Tyr	GTA	0	0	62.3
M11_Lak_Phage_26_146	SRR1747040_scaffold_1	7	5669	5743	Asp	GTC	0	0	66.5
M11_Lak_Phage_26_146	SRR1747040_scaffold_1	8	6023	6093	Gln	TTG	0	0	40.5	pseudo
M11_Lak_Phage_26_146	SRR1747040_scaffold_1	9	6134	6206	Met	CAT	0	0	68.1
M11_Lak_Phage_26_146	SRR1747040_scaffold_1	10	7628	7701	Ile	GAT	0	0	64
M11_Lak_Phage_26_146	SRR1747040_scaffold_1	11	7890	7962	Lys	TTT	0	0	53.8
M11_Lak_Phage_26_146	SRR1747040_scaffold_1	12	8055	8128	Ile	TAT	0	0	62.4
M11_Lak_Phage_26_146	SRR1747040_scaffold_1	13	8325	8398	Arg	TCT	0	0	57.5
M11_Lak_Phage_26_146	SRR1747040_scaffold_1	14	9076	9290	Tyr	GTA	9114	9254	66.2
M11_Lak_Phage_26_146	SRR1747040_scaffold_1	15	10301	10372	Glu	TTC	0	0	46.8
M11_Lak_Phage_26_146	SRR1747040_scaffold_1	16	11458	11538	Leu	AAG	0	0	48.8
M11_Lak_Phage_26_146	SRR1747040_scaffold_1	17	11620	11692	Thr	TGT	0	0	78.5
M11_Lak_Phage_26_146	SRR1747040_scaffold_1	18	12034	12106	Met	CAT	0	0	66.1
M11_Lak_Phage_26_146	SRR1747040_scaffold_1	19	17664	17734	Gln	CTG	0	0	39.1	pseudo
M11_Lak_Phage_26_146	SRR1747040_scaffold_1	20	223901	223972	Sup	TTA	0	0	50.4
M11_Lak_Phage_26_146	SRR1747040_scaffold_1	21	299666	299739	His	GTG	0	0	33.2
M11_Lak_Phage_26_146	SRR1747040_scaffold_1	22	299758	299834	Pro	TGG	0	0	54.1
M11_Lak_Phage_26_146	SRR1747040_scaffold_1	23	299949	300023	Arg	ACG	0	0	60.9
M11_Lak_Phage_26_146	SRR1747040_scaffold_1	24	300623	300700	Gly	TCC	0	0	55.5
M11_Lak_Phage_26_146	SRR1747040_scaffold_1	25	300910	300982	Gly	GCC	0	0	49.4
M11_Lak_Phage_26_146	SRR1747040_scaffold_1	26	301278	301360	Cys	GCA	0	0	42.9
M11_Lak_Phage_26_146	SRR1747040_scaffold_1	27	301953	302067	Undet	NNN	0	0	31.9
M11_Lak_Phage_26_146	SRR1747040_scaffold_1	28	302492	302566	Met	CAT	0	0	61.3
M11_Lak_Phage_26_146	SRR1747040_scaffold_1	29	80090	80017	Lys	TTT	0	0	51.3
M11_Lak_Phage_26_146	SRR1747040_scaffold_1	30	80010	79915	Undet	NNN	0	0	30.7	pseudo
pig_ID_1901_F52_Lak-like_Phage_31_28	pig_ID_1901_F52_scaffold_42	1	78665	79020	Asn	ATT	78703	78973	36.4
pig_ID_1901_F52_Lak-like_Phage_31_28	pig_ID_1901_F52_scaffold_42	2	92789	92860	Trp	CCA	0	0	57.2
pig_ID_1901_F52_Lak-like_Phage_31_28	pig_ID_1901_F52_scaffold_42	3	92937	93011	Glu	CTC	0	0	52.6
pig_ID_1901_F52_Lak-like_Phage_31_28	pig_ID_1901_F52_scaffold_42	4	93226	93315	Lys	TTT	0	0	60.7
pig_ID_1901_F52_Lak-like_Phage_31_28	pig_ID_1901_F52_scaffold_42	5	93328	93401	Lys	CTT	0	0	63.2
pig_ID_1901_F52_Lak-like_Phage_31_28	pig_ID_1901_F52_scaffold_42	6	93410	93498	Ile	TAT	0	0	46.8
pig_ID_1901_F52_Lak-like_Phage_31_28	pig_ID_1901_F52_scaffold_42	7	93878	93950	Phe	GAA	0	0	75.9
pig_ID_1901_F52_Lak-like_Phage_31_28	pig_ID_1901_F52_scaffold_42	8	93958	94031	Asn	GTT	0	0	62.6
pig_ID_1901_F52_Lak-like_Phage_31_28	pig_ID_1901_F52_scaffold_42	9	94124	94195	Ala	TGC	0	0	26.8	pseudo
pig_ID_1901_F52_Lak-like_Phage_31_28	pig_ID_1901_F52_scaffold_42	10	94452	94524	Ile	GAT	0	0	43.8
pig_ID_1901_F52_Lak-like_Phage_31_28	pig_ID_1901_F52_scaffold_42	11	94949	95024	Val	TAC	0	0	68.5
pig_ID_1901_F52_Lak-like_Phage_31_28	pig_ID_1901_F52_scaffold_42	12	95121	95192	Asp	GTC	0	0	59
pig_ID_1901_F52_Lak-like_Phage_31_28	pig_ID_1901_F52_scaffold_42	13	95199	95282	Tyr	GTA	0	0	48.3
pig_ID_1901_F52_Lak-like_Phage_31_28	pig_ID_1901_F52_scaffold_42	14	95634	95705	Glu	TTC	0	0	45.8
pig_ID_1901_F52_Lak-like_Phage_31_28	pig_ID_1901_F52_scaffold_42	15	95986	96060	Asn	GTT	0	0	42.3
pig_ID_1901_F52_Lak-like_Phage_31_28	pig_ID_1901_F52_scaffold_42	16	96171	96242	Ala	TGC	0	0	30.9
pig_ID_1901_F52_Lak-like_Phage_31_28	pig_ID_1901_F52_scaffold_42	17	96412	96485	Val	TAC	0	0	54
pig_ID_1901_F52_Lak-like_Phage_31_28	pig_ID_1901_F52_scaffold_42	18	96631	96706	Phe	GAA	0	0	52.5
pig_ID_1901_F52_Lak-like_Phage_31_28	pig_ID_1901_F52_scaffold_42	19	96717	96798	Leu	TAG	0	0	48.5
pig_ID_1901_F52_Lak-like_Phage_31_28	pig_ID_1901_F52_scaffold_42	20	97088	97160	Asp	GTC	0	0	36.5
pig_ID_1901_F52_Lak-like_Phage_31_28	pig_ID_1901_F52_scaffold_42	21	97297	97369	Gln	TTG	0	0	54.4
pig_ID_1901_F52_Lak-like_Phage_31_28	pig_ID_1901_F52_scaffold_42	22	98378	98453	Val	TAC	0	0	68.8
pig_ID_1901_F52_Lak-like_Phage_31_28	pig_ID_1901_F52_scaffold_42	23	100392	100464	Lys	TTT	0	0	67.1
pig_ID_1901_F52_Lak-like_Phage_31_28	pig_ID_1901_F52_scaffold_42	24	100735	100808	Met	CAT	0	0	76.4
pig_ID_1901_F52_Lak-like_Phage_31_28	pig_ID_1901_F52_scaffold_42	25	101014	101086	Asp	GTC	0	0	23.2	pseudo
pig_ID_1901_F52_Lak-like_Phage_31_28	pig_ID_1901_F52_scaffold_42	26	101160	101233	Asn	GTT	0	0	75.2
pig_ID_1901_F52_Lak-like_Phage_31_28	pig_ID_1901_F52_scaffold_42	27	101678	101761	Tyr	GTA	0	0	35.2	pseudo
pig_ID_1901_F52_Lak-like_Phage_31_28	pig_ID_1901_F52_scaffold_42	28	102262	102334	Glu	TTC	0	0	54.1
pig_ID_1901_F52_Lak-like_Phage_31_28	pig_ID_1901_F52_scaffold_42	29	102520	102592	Pro	TGG	0	0	64.4
pig_ID_1901_F52_Lak-like_Phage_31_28	pig_ID_1901_F52_scaffold_42	30	102720	102793	Ile	GAT	0	0	79.2
pig_ID_1901_F52_Lak-like_Phage_31_28	pig_ID_1901_F52_scaffold_42	31	103065	103149	Leu	AAG	0	0	61.9
pig_ID_1901_F52_Lak-like_Phage_31_28	pig_ID_1901_F52_scaffold_42	32	103536	103607	Thr	TGT	0	0	77.5
pig_ID_1901_F52_Lak-like_Phage_31_28	pig_ID_1901_F52_scaffold_42	33	103666	103737	Met	CAT	0	0	48.3
pig_ID_1901_F52_Lak-like_Phage_31_28	pig_ID_1901_F52_scaffold_42	34	103760	103832	Met	CAT	0	0	71.2
pig_ID_1901_F52_Lak-like_Phage_31_28	pig_ID_1901_F52_scaffold_42	35	104015	104086	Ala	TGC	0	0	28.9
pig_ID_1901_F52_Lak-like_Phage_31_28	pig_ID_1901_F52_scaffold_42	36	104772	104843	Met	CAT	0	0	42.9
pig_ID_1901_F52_Lak-like_Phage_31_28	pig_ID_1901_F52_scaffold_42	37	104965	105049	Ser	TGA	0	0	69.3
pig_ID_1901_F52_Lak-like_Phage_31_28	pig_ID_1901_F52_scaffold_140	1	45290	45361	Sup	TTA	0	0	55.5
pig_ID_1901_F52_Lak-like_Phage_31_28	pig_ID_1901_F52_scaffold_140	2	112123	112195	Sup	CTA	0	0	55.9
pig_ID_1901_F52_Lak-like_Phage_31_28	pig_ID_1901_F52_scaffold_140	3	112205	112276	Sup	CTA	0	0	48.8
pig_ID_1901_F52_Lak-like_Phage_31_28	pig_ID_1901_F52_scaffold_140	4	124990	125061	Lys	TTT	0	0	70.1
pig_ID_1901_F52_Lak-like_Phage_31_28	pig_ID_1901_F52_scaffold_140	5	125287	125385	Undet	NNN	0	0	26.7	pseudo
pig_ID_1901_F52_Lak-like_Phage_31_28	pig_ID_1901_F52_scaffold_1092	1	45315	45245	Gln	TTG	0	0	49.2
pig_ID_1901_F52_Lak-like_Phage_31_28	pig_ID_1901_F52_scaffold_1092	2	8748	8659	Sup	TTA	0	0	21.9
pig_ID_1901_F52_Lak-like_Phage_31_28	pig_ID_1901_F52_scaffold_1946	1	1200	1112	Arg	TCT	0	0	29.1
PNP_Main_213	NODE_31_168_3709	1	141587	141494	Tyr	GTA	0	0	20.3
PNP_Main_213	NODE_31_168_3709	2	63586	63512	His	GTG	0	0	24.3
PNP_Main_213	NODE_31_168_3709	3	62420	62348	Pro	TGG	0	0	51.3
PNP_Main_213	NODE_31_168_3709	4	62229	62155	Arg	ACG	0	0	56.7
PNP_Main_213	NODE_31_168_3709	5	61327	61170	Gly	TCC	61291	61205	54.1
PNP_Main_213	NODE_31_168_3709	6	60725	60646	Cys	GCA	0	0	46.6
PNP_Main_213	NODE_31_168_3709	7	60204	60085	Undet	NNN	0	0	26.4	pseudo
PNP_Main_213	NODE_31_168_3709	8	59798	59725	Met	CAT	0	0	67.9
PNP_Main_213	NODE_54_length_137115_cov_47.9450_ID_123460	1	108276	108204	Ile	TAT	0	0	50.3
PNP_Main_213	NODE_54_length_137115_cov_47.9450_ID_123460	2	107301	107231	Asn	GTT	0	0	54
PNP_Main_213	NODE_54_length_137115_cov_47.9450_ID_123460	3	106875	106801	Val	TAC	0	0	49.5
PNP_Main_213	NODE_54_length_137115_cov_47.9450_ID_123460	4	106652	106579	Ala	TGC	0	0	65.8
PNP_Main_213	NODE_54_length_137115_cov_47.9450_ID_123460	5	106243	106161	Tyr	GTA	0	0	60.3
PNP_Main_213	NODE_54_length_137115_cov_47.9450_ID_123460	6	105328	105258	Gln	TTG	0	0	55.2
PNP_Main_213	NODE_54_length_137115_cov_47.9450_ID_123460	7	104512	104440	Met	CAT	0	0	68
PNP_Main_213	NODE_54_length_137115_cov_47.9450_ID_123460	8	104427	104274	Phe	GAA	104387	104309	26.5	pseudo
PNP_Main_213	NODE_54_length_137115_cov_47.9450_ID_123460	9	104107	104028	Leu	TAA	0	0	25.3	pseudo
PNP_Main_213	NODE_54_length_137115_cov_47.9450_ID_123460	10	103756	103683	Ile	GAT	0	0	69.5
PNP_Main_213	NODE_54_length_137115_cov_47.9450_ID_123460	11	102777	102705	Lys	TTT	0	0	53.8
PNP_Main_213	NODE_54_length_137115_cov_47.9450_ID_123460	12	102677	102603	Met	CAT	0	0	65.6
PNP_Main_213	NODE_54_length_137115_cov_47.9450_ID_123460	13	101725	101652	Asp	GTC	0	0	66.5
PNP_Main_213	NODE_54_length_137115_cov_47.9450_ID_123460	14	101127	101054	Asn	GTT	0	0	80.1
PNP_Main_213	NODE_54_length_137115_cov_47.9450_ID_123460	15	99833	99762	Glu	TTC	0	0	46.6
PNP_Main_213	NODE_54_length_137115_cov_47.9450_ID_123460	16	99662	99582	Leu	AAG	0	0	51.3
PNP_Main_213	NODE_54_length_137115_cov_47.9450_ID_123460	17	99501	99316	Thr	TGT	99465	99352	60.3
PNP_Main_213	NODE_54_length_137115_cov_47.9450_ID_123460	18	98971	98887	Met	CAT	0	0	50.2
PNP_Main_213	NODE_54_length_137115_cov_47.9450_ID_123460	19	98551	98462	Ser	TGA	0	0	63.4
PNP_Main_213	NODE_54_length_137115_cov_47.9450_ID_123460	20	91064	90994	Gln	CTG	0	0	62.2
PNP_Main_213	NODE_4815_82_3340	1	99989	99918	Sup	TTA	0	0	50
PNP_Main_213	NODE_4815_82_3340	2	37048	36977	Sup	CTA	0	0	56.6
PNP_Main_213	NODE_4815_82_3340	3	24832	24761	Lys	TTT	0	0	48.7
qiita_sid_11212_JB28	NODE_4_65_1	1	11055	11128	Lys	TTT	0	0	51.3
qiita_sid_11212_JB28	NODE_4_65_1	2	11135	11231	Undet	NNN	0	0	31.1	pseudo
qiita_sid_11212_JB28	NODE_4_65_1	3	414392	414321	Sup	TTA	0	0	43.9
qiita_sid_11212_JB28	NODE_4_65_1	4	348749	348439	Lys	CTT	348712	348474	21.6	pseudo
qiita_sid_11212_JB28	NODE_4_65_1	5	340654	340581	His	GTG	0	0	27.7
qiita_sid_11212_JB28	NODE_4_65_1	6	338326	338255	Gly	TCC	0	0	39.4
qiita_sid_11212_JB28	NODE_4_65_1	7	338038	337966	Gly	GCC	0	0	58.1
qiita_sid_11212_JB28	NODE_4_65_1	8	337669	337587	Cys	GCA	0	0	42.3	pseudo
qiita_sid_11212_JB28	NODE_4_65_1	9	337022	336907	Undet	NNN	0	0	26.3
qiita_sid_11212_JB28	NODE_4_65_1	10	336482	336408	Met	CAT	0	0	53.6
qiita_sid_11212_JB28	NODE_4_65_1	11	89751	89661	Trp	CCA	0	0	37.4
qiita_sid_11212_JB28	NODE_4_65_1	12	89462	89390	Ile	TAT	0	0	52.4
qiita_sid_11212_JB28	NODE_4_65_1	13	87563	87489	Val	TAC	0	0	56.7
qiita_sid_11212_JB28	NODE_4_65_1	14	87154	87081	Ala	TGC	0	0	65.6
qiita_sid_11212_JB28	NODE_4_65_1	15	86750	86668	Tyr	GTA	0	0	62.3
qiita_sid_11212_JB28	NODE_4_65_1	16	86223	86150	Asp	GTC	0	0	68.8
qiita_sid_11212_JB28	NODE_4_65_1	17	85868	85798	Gln	TTG	0	0	53.5
qiita_sid_11212_JB28	NODE_4_65_1	18	85759	85687	Met	CAT	0	0	65.9
qiita_sid_11212_JB28	NODE_4_65_1	19	84250	84177	Ile	GAT	0	0	60.7
qiita_sid_11212_JB28	NODE_4_65_1	20	83999	83927	Lys	TTT	0	0	63.8
qiita_sid_11212_JB28	NODE_4_65_1	21	83159	82831	Leu	TAA	83121	82867	23.4
qiita_sid_11212_JB28	NODE_4_65_1	22	81536	81463	Arg	TCT	0	0	58.3
qiita_sid_11212_JB28	NODE_4_65_1	23	80802	80729	Asn	GTT	0	0	82.4
qiita_sid_11212_JB28	NODE_4_65_1	24	80352	80281	Glu	TTC	0	0	50.8
qiita_sid_11212_JB28	NODE_4_65_1	25	80178	80098	Leu	AAG	0	0	51.3
qiita_sid_11212_JB28	NODE_4_65_1	26	80018	79947	Thr	TGT	0	0	78.3
qiita_sid_11212_JB28	NODE_4_65_1	27	79605	79533	Met	CAT	0	0	68.1
spain_SRR5579977_Lak_Phage_26_92	spain_SRR5579977__NODE_15_length_233002_cov_93.698903	1	46748	46835	Leu	TAA	0	0	51
spain_SRR5579977_Lak_Phage_26_92	spain_SRR5579977__NODE_15_length_233002_cov_93.698903	2	181174	181085	Trp	CCA	0	0	35.4	pseudo
spain_SRR5579977_Lak_Phage_26_92	spain_SRR5579977__NODE_15_length_233002_cov_93.698903	3	180892	180820	Ile	TAT	0	0	50.3
spain_SRR5579977_Lak_Phage_26_92	spain_SRR5579977__NODE_15_length_233002_cov_93.698903	4	179921	179851	Asn	GTT	0	0	54
spain_SRR5579977_Lak_Phage_26_92	spain_SRR5579977__NODE_15_length_233002_cov_93.698903	5	179495	179421	Val	TAC	0	0	58.1
spain_SRR5579977_Lak_Phage_26_92	spain_SRR5579977__NODE_15_length_233002_cov_93.698903	6	179270	179197	Ala	TGC	0	0	71.7
spain_SRR5579977_Lak_Phage_26_92	spain_SRR5579977__NODE_15_length_233002_cov_93.698903	7	178861	178779	Tyr	GTA	0	0	60.3
spain_SRR5579977_Lak_Phage_26_92	spain_SRR5579977__NODE_15_length_233002_cov_93.698903	8	177946	177876	Gln	TTG	0	0	54.1
spain_SRR5579977_Lak_Phage_26_92	spain_SRR5579977__NODE_15_length_233002_cov_93.698903	9	177596	177524	Met	CAT	0	0	68
spain_SRR5579977_Lak_Phage_26_92	spain_SRR5579977__NODE_15_length_233002_cov_93.698903	10	177351	177269	Leu	TAG	0	0	50.8
spain_SRR5579977_Lak_Phage_26_92	spain_SRR5579977__NODE_15_length_233002_cov_93.698903	11	176997	176924	Ile	GAT	0	0	69.5
spain_SRR5579977_Lak_Phage_26_92	spain_SRR5579977__NODE_15_length_233002_cov_93.698903	12	176745	176673	Lys	TTT	0	0	66.9
spain_SRR5579977_Lak_Phage_26_92	spain_SRR5579977__NODE_15_length_233002_cov_93.698903	13	175926	175852	Met	CAT	0	0	64.6
spain_SRR5579977_Lak_Phage_26_92	spain_SRR5579977__NODE_15_length_233002_cov_93.698903	14	174960	174887	Asp	GTC	0	0	69.8
spain_SRR5579977_Lak_Phage_26_92	spain_SRR5579977__NODE_15_length_233002_cov_93.698903	15	174362	174289	Asn	GTT	0	0	80.1
spain_SRR5579977_Lak_Phage_26_92	spain_SRR5579977__NODE_15_length_233002_cov_93.698903	16	173411	173340	Glu	TTC	0	0	46.6
spain_SRR5579977_Lak_Phage_26_92	spain_SRR5579977__NODE_15_length_233002_cov_93.698903	17	173233	173153	Leu	AAG	0	0	51.3
spain_SRR5579977_Lak_Phage_26_92	spain_SRR5579977__NODE_15_length_233002_cov_93.698903	18	172115	172040	Thr	TGT	0	0	37.3	pseudo
spain_SRR5579977_Lak_Phage_26_92	spain_SRR5579977__NODE_15_length_233002_cov_93.698903	19	171703	171619	Met	CAT	0	0	42.9
spain_SRR5579977_Lak_Phage_26_92	spain_SRR5579977__NODE_15_length_233002_cov_93.698903	20	171321	171236	Ser	TGA	0	0	65.4
spain_SRR5579977_Lak_Phage_26_92	spain_SRR5579977__NODE_15_length_233002_cov_93.698903	21	163163	163093	Gln	CTG	0	0	62.2
spain_SRR5579977_Lak_Phage_26_92	spain_SRR5579977__NODE_52_length_150930_cov_92.765268	1	126480	126409	Sup	TTA	0	0	52.5
spain_SRR5579977_Lak_Phage_26_92	spain_SRR5579977__NODE_52_length_150930_cov_92.765268	2	62753	62682	Sup	CTA	0	0	56.6
spain_SRR5579977_Lak_Phage_26_92	spain_SRR5579977__NODE_52_length_150930_cov_92.765268	3	48993	48921	Lys	TTT	0	0	52
spain_SRR5579977_Lak_Phage_26_92	spain_SRR5579977__NODE_67_length_130059_cov_92.591351	1	43258	43184	His	GTG	0	0	23.9
spain_SRR5579977_Lak_Phage_26_92	spain_SRR5579977__NODE_67_length_130059_cov_92.591351	2	43103	43031	Pro	TGG	0	0	51.8
spain_SRR5579977_Lak_Phage_26_92	spain_SRR5579977__NODE_67_length_130059_cov_92.591351	3	42912	42838	Arg	ACG	0	0	59.3
spain_SRR5579977_Lak_Phage_26_92	spain_SRR5579977__NODE_67_length_130059_cov_92.591351	4	42212	42142	Gly	TCC	0	0	59.7
spain_SRR5579977_Lak_Phage_26_92	spain_SRR5579977__NODE_67_length_130059_cov_92.591351	5	41707	41628	Cys	GCA	0	0	52.9
spain_SRR5579977_Lak_Phage_26_92	spain_SRR5579977__NODE_67_length_130059_cov_92.591351	6	41186	41067	Undet	NNN	0	0	26.3	pseudo
spain_SRR5579977_Lak_Phage_26_92	spain_SRR5579977__NODE_67_length_130059_cov_92.591351	7	40780	40707	Met	CAT	0	0	68.3
spain_SRR5579979_Lak_Phage_26_164	spain_SRR5579979__NODE_186_length_77802_cov_166.960437	1	51993	51922	Sup	CTA	0	0	56.6
spain_SRR5579979_Lak_Phage_26_164	spain_SRR5579979__NODE_186_length_77802_cov_166.960437	2	38233	38161	Lys	TTT	0	0	52
spain_SRR5579979_Lak_Phage_26_164	spain_SRR5579979__NODE_586_length_43975_cov_161.702492	1	718	792	His	GTG	0	0	23.9
spain_SRR5579979_Lak_Phage_26_164	spain_SRR5579979__NODE_586_length_43975_cov_161.702492	2	873	945	Pro	TGG	0	0	51.8
spain_SRR5579979_Lak_Phage_26_164	spain_SRR5579979__NODE_586_length_43975_cov_161.702492	3	1064	1138	Arg	ACG	0	0	59.3
spain_SRR5579979_Lak_Phage_26_164	spain_SRR5579979__NODE_586_length_43975_cov_161.702492	4	1764	1834	Gly	TCC	0	0	59.7
spain_SRR5579979_Lak_Phage_26_164	spain_SRR5579979__NODE_586_length_43975_cov_161.702492	5	2269	2348	Cys	GCA	0	0	52.9
spain_SRR5579979_Lak_Phage_26_164	spain_SRR5579979__NODE_586_length_43975_cov_161.702492	6	2790	2909	Undet	NNN	0	0	26.3	pseudo
spain_SRR5579979_Lak_Phage_26_164	spain_SRR5579979__NODE_586_length_43975_cov_161.702492	7	3196	3269	Met	CAT	0	0	68.3
spain_SRR5579979_Lak_Phage_26_164	spain_SRR5579979__NODE_695_length_40299_cov_167.042091	1	15849	15778	Sup	TTA	0	0	52.5
spain_SRR5579979_Lak_Phage_26_164	spain_SRR5579979__NODE_971_length_32619_cov_160.854957	1	3979	4066	Leu	TAA	0	0	51
spain_SRR5579979_Lak_Phage_26_164	spain_SRR5579979__NODE_1114_length_29629_cov_161.878722	1	1580	1650	Gln	CTG	0	0	62.2
spain_SRR5579979_Lak_Phage_26_164	spain_SRR5579979__NODE_1485_length_24233_cov_164.084451	1	16140	16229	Trp	CCA	0	0	35.4	pseudo
spain_SRR5579979_Lak_Phage_26_164	spain_SRR5579979__NODE_1485_length_24233_cov_164.084451	2	16422	16494	Ile	TAT	0	0	50.3
spain_SRR5579979_Lak_Phage_26_164	spain_SRR5579979__NODE_1485_length_24233_cov_164.084451	3	17393	17463	Asn	GTT	0	0	54
spain_SRR5579979_Lak_Phage_26_164	spain_SRR5579979__NODE_1485_length_24233_cov_164.084451	4	17819	17893	Val	TAC	0	0	58.1
spain_SRR5579979_Lak_Phage_26_164	spain_SRR5579979__NODE_1485_length_24233_cov_164.084451	5	18044	18117	Ala	TGC	0	0	71.7
spain_SRR5579979_Lak_Phage_26_164	spain_SRR5579979__NODE_1485_length_24233_cov_164.084451	6	18453	18535	Tyr	GTA	0	0	60.3
spain_SRR5579979_Lak_Phage_26_164	spain_SRR5579979__NODE_1485_length_24233_cov_164.084451	7	19368	19438	Gln	TTG	0	0	54.1
spain_SRR5579979_Lak_Phage_26_164	spain_SRR5579979__NODE_1485_length_24233_cov_164.084451	8	19718	19790	Met	CAT	0	0	68
spain_SRR5579979_Lak_Phage_26_164	spain_SRR5579979__NODE_1485_length_24233_cov_164.084451	9	19963	20045	Leu	TAG	0	0	50.8
spain_SRR5579979_Lak_Phage_26_164	spain_SRR5579979__NODE_1485_length_24233_cov_164.084451	10	20317	20390	Ile	GAT	0	0	69.5
spain_SRR5579979_Lak_Phage_26_164	spain_SRR5579979__NODE_1485_length_24233_cov_164.084451	11	20569	20641	Lys	TTT	0	0	66.9
spain_SRR5579979_Lak_Phage_26_164	spain_SRR5579979__NODE_1485_length_24233_cov_164.084451	12	21388	21462	Met	CAT	0	0	64.6
spain_SRR5579979_Lak_Phage_26_164	spain_SRR5579979__NODE_1485_length_24233_cov_164.084451	13	22354	22427	Asp	GTC	0	0	69.8
spain_SRR5579979_Lak_Phage_26_164	spain_SRR5579979__NODE_1485_length_24233_cov_164.084451	14	22952	23025	Asn	GTT	0	0	80.1
spain_SRR5579979_Lak_Phage_26_164	spain_SRR5579979__NODE_1485_length_24233_cov_164.084451	15	23903	23974	Glu	TTC	0	0	46.6
spain_SRR5579979_Lak_Phage_26_164	spain_SRR5579979__NODE_1485_length_24233_cov_164.084451	16	24081	24161	Leu	AAG	0	0	51.3
spain_SRR5579980_Lak_Phage_25_88	spain_SRR5579980__NODE_51_length_150930_cov_88.243005	1	24451	24522	Sup	TTA	0	0	52.5
spain_SRR5579980_Lak_Phage_25_88	spain_SRR5579980__NODE_51_length_150930_cov_88.243005	2	88178	88249	Sup	CTA	0	0	56.6
spain_SRR5579980_Lak_Phage_25_88	spain_SRR5579980__NODE_51_length_150930_cov_88.243005	3	101938	102010	Lys	TTT	0	0	52
spain_SRR5579980_Lak_Phage_25_88	spain_SRR5579980__NODE_58_length_133033_cov_87.918469	1	81220	81131	Trp	CCA	0	0	35.4	pseudo
spain_SRR5579980_Lak_Phage_25_88	spain_SRR5579980__NODE_58_length_133033_cov_87.918469	2	80938	80866	Ile	TAT	0	0	50.3
spain_SRR5579980_Lak_Phage_25_88	spain_SRR5579980__NODE_58_length_133033_cov_87.918469	3	79967	79897	Asn	GTT	0	0	54
spain_SRR5579980_Lak_Phage_25_88	spain_SRR5579980__NODE_58_length_133033_cov_87.918469	4	79541	79467	Val	TAC	0	0	58.1
spain_SRR5579980_Lak_Phage_25_88	spain_SRR5579980__NODE_58_length_133033_cov_87.918469	5	79316	79243	Ala	TGC	0	0	71.7
spain_SRR5579980_Lak_Phage_25_88	spain_SRR5579980__NODE_58_length_133033_cov_87.918469	6	78907	78825	Tyr	GTA	0	0	60.3
spain_SRR5579980_Lak_Phage_25_88	spain_SRR5579980__NODE_58_length_133033_cov_87.918469	7	77992	77922	Gln	TTG	0	0	54.1
spain_SRR5579980_Lak_Phage_25_88	spain_SRR5579980__NODE_58_length_133033_cov_87.918469	8	77642	77570	Met	CAT	0	0	68
spain_SRR5579980_Lak_Phage_25_88	spain_SRR5579980__NODE_58_length_133033_cov_87.918469	9	77397	77315	Leu	TAG	0	0	50.8
spain_SRR5579980_Lak_Phage_25_88	spain_SRR5579980__NODE_58_length_133033_cov_87.918469	10	77043	76970	Ile	GAT	0	0	69.5
spain_SRR5579980_Lak_Phage_25_88	spain_SRR5579980__NODE_58_length_133033_cov_87.918469	11	76791	76719	Lys	TTT	0	0	66.9
spain_SRR5579980_Lak_Phage_25_88	spain_SRR5579980__NODE_58_length_133033_cov_87.918469	12	75972	75898	Met	CAT	0	0	64.6
spain_SRR5579980_Lak_Phage_25_88	spain_SRR5579980__NODE_58_length_133033_cov_87.918469	13	75006	74933	Asp	GTC	0	0	69.8
spain_SRR5579980_Lak_Phage_25_88	spain_SRR5579980__NODE_58_length_133033_cov_87.918469	14	74408	74335	Asn	GTT	0	0	80.1
spain_SRR5579980_Lak_Phage_25_88	spain_SRR5579980__NODE_58_length_133033_cov_87.918469	15	73457	73386	Glu	TTC	0	0	46.6
spain_SRR5579980_Lak_Phage_25_88	spain_SRR5579980__NODE_58_length_133033_cov_87.918469	16	73279	73199	Leu	AAG	0	0	51.3
spain_SRR5579980_Lak_Phage_25_88	spain_SRR5579980__NODE_58_length_133033_cov_87.918469	17	72161	72086	Thr	TGT	0	0	37.3	pseudo
spain_SRR5579980_Lak_Phage_25_88	spain_SRR5579980__NODE_58_length_133033_cov_87.918469	18	71749	71665	Met	CAT	0	0	42.9
spain_SRR5579980_Lak_Phage_25_88	spain_SRR5579980__NODE_58_length_133033_cov_87.918469	19	71367	71282	Ser	TGA	0	0	65.4
spain_SRR5579980_Lak_Phage_25_88	spain_SRR5579980__NODE_58_length_133033_cov_87.918469	20	63209	63139	Gln	CTG	0	0	62.2
spain_SRR5579980_Lak_Phage_25_88	spain_SRR5579980__NODE_59_length_130059_cov_88.009724	1	86802	86876	His	GTG	0	0	23.9
spain_SRR5579980_Lak_Phage_25_88	spain_SRR5579980__NODE_59_length_130059_cov_88.009724	2	86957	87029	Pro	TGG	0	0	51.8
spain_SRR5579980_Lak_Phage_25_88	spain_SRR5579980__NODE_59_length_130059_cov_88.009724	3	87148	87222	Arg	ACG	0	0	59.3
spain_SRR5579980_Lak_Phage_25_88	spain_SRR5579980__NODE_59_length_130059_cov_88.009724	4	87848	87918	Gly	TCC	0	0	59.7
spain_SRR5579980_Lak_Phage_25_88	spain_SRR5579980__NODE_59_length_130059_cov_88.009724	5	88353	88432	Cys	GCA	0	0	52.9
spain_SRR5579980_Lak_Phage_25_88	spain_SRR5579980__NODE_59_length_130059_cov_88.009724	6	88874	88993	Undet	NNN	0	0	26.3	pseudo
spain_SRR5579980_Lak_Phage_25_88	spain_SRR5579980__NODE_59_length_130059_cov_88.009724	7	89280	89353	Met	CAT	0	0	68.3
spain_SRR5579980_Lak_Phage_25_88	spain_SRR5579980__NODE_280_length_55128_cov_93.072260	1	46748	46835	Leu	TAA	0	0	51
spain_SRR5579981_Lak_Phage_26_34	spain_SRR5579981__NODE_1_length_184489_cov_35.952574	1	171517	171588	Sup	TTA	0	0	52.5
spain_SRR5579981_Lak_Phage_26_34	spain_SRR5579981__NODE_1_length_184489_cov_35.952574	2	93736	93649	Leu	TAA	0	0	51
spain_SRR5579981_Lak_Phage_26_34	spain_SRR5579981__NODE_4_length_130059_cov_34.276346	1	43258	43184	His	GTG	0	0	23.9
spain_SRR5579981_Lak_Phage_26_34	spain_SRR5579981__NODE_4_length_130059_cov_34.276346	2	43103	43031	Pro	TGG	0	0	51.8
spain_SRR5579981_Lak_Phage_26_34	spain_SRR5579981__NODE_4_length_130059_cov_34.276346	3	42912	42838	Arg	ACG	0	0	59.3
spain_SRR5579981_Lak_Phage_26_34	spain_SRR5579981__NODE_4_length_130059_cov_34.276346	4	42212	42142	Gly	TCC	0	0	59.7
spain_SRR5579981_Lak_Phage_26_34	spain_SRR5579981__NODE_4_length_130059_cov_34.276346	5	41707	41628	Cys	GCA	0	0	52.9
spain_SRR5579981_Lak_Phage_26_34	spain_SRR5579981__NODE_4_length_130059_cov_34.276346	6	41186	41067	Undet	NNN	0	0	26.3	pseudo
spain_SRR5579981_Lak_Phage_26_34	spain_SRR5579981__NODE_4_length_130059_cov_34.276346	7	40780	40707	Met	CAT	0	0	68.3
spain_SRR5579981_Lak_Phage_26_34	spain_SRR5579981__NODE_15_length_89143_cov_35.074181	1	58541	58630	Trp	CCA	0	0	35.4	pseudo
spain_SRR5579981_Lak_Phage_26_34	spain_SRR5579981__NODE_15_length_89143_cov_35.074181	2	58823	58895	Ile	TAT	0	0	50.3
spain_SRR5579981_Lak_Phage_26_34	spain_SRR5579981__NODE_15_length_89143_cov_35.074181	3	59794	59864	Asn	GTT	0	0	54
spain_SRR5579981_Lak_Phage_26_34	spain_SRR5579981__NODE_15_length_89143_cov_35.074181	4	60220	60294	Val	TAC	0	0	58.1
spain_SRR5579981_Lak_Phage_26_34	spain_SRR5579981__NODE_15_length_89143_cov_35.074181	5	60445	60518	Ala	TGC	0	0	71.7
spain_SRR5579981_Lak_Phage_26_34	spain_SRR5579981__NODE_15_length_89143_cov_35.074181	6	60854	60936	Tyr	GTA	0	0	60.3
spain_SRR5579981_Lak_Phage_26_34	spain_SRR5579981__NODE_15_length_89143_cov_35.074181	7	61769	61839	Gln	TTG	0	0	54.1
spain_SRR5579981_Lak_Phage_26_34	spain_SRR5579981__NODE_15_length_89143_cov_35.074181	8	62119	62191	Met	CAT	0	0	68
spain_SRR5579981_Lak_Phage_26_34	spain_SRR5579981__NODE_15_length_89143_cov_35.074181	9	62364	62446	Leu	TAG	0	0	50.8
spain_SRR5579981_Lak_Phage_26_34	spain_SRR5579981__NODE_15_length_89143_cov_35.074181	10	62718	62791	Ile	GAT	0	0	69.5
spain_SRR5579981_Lak_Phage_26_34	spain_SRR5579981__NODE_15_length_89143_cov_35.074181	11	62970	63042	Lys	TTT	0	0	66.9
spain_SRR5579981_Lak_Phage_26_34	spain_SRR5579981__NODE_15_length_89143_cov_35.074181	12	63789	63863	Met	CAT	0	0	64.6
spain_SRR5579981_Lak_Phage_26_34	spain_SRR5579981__NODE_15_length_89143_cov_35.074181	13	64755	64828	Asp	GTC	0	0	69.8
spain_SRR5579981_Lak_Phage_26_34	spain_SRR5579981__NODE_15_length_89143_cov_35.074181	14	65353	65426	Asn	GTT	0	0	80.1
spain_SRR5579981_Lak_Phage_26_34	spain_SRR5579981__NODE_15_length_89143_cov_35.074181	15	66304	66375	Glu	TTC	0	0	46.6
spain_SRR5579981_Lak_Phage_26_34	spain_SRR5579981__NODE_15_length_89143_cov_35.074181	16	66482	66562	Leu	AAG	0	0	51.3
spain_SRR5579981_Lak_Phage_26_34	spain_SRR5579981__NODE_15_length_89143_cov_35.074181	17	67600	67675	Thr	TGT	0	0	37.3	pseudo
spain_SRR5579981_Lak_Phage_26_34	spain_SRR5579981__NODE_15_length_89143_cov_35.074181	18	68012	68096	Met	CAT	0	0	42.9
spain_SRR5579981_Lak_Phage_26_34	spain_SRR5579981__NODE_15_length_89143_cov_35.074181	19	68394	68479	Ser	TGA	0	0	65.4
spain_SRR5579981_Lak_Phage_26_34	spain_SRR5579981__NODE_15_length_89143_cov_35.074181	20	76552	76622	Gln	CTG	0	0	62.2
spain_SRR5579981_Lak_Phage_26_34	spain_SRR5579981__NODE_26_length_73778_cov_35.983189	1	10335	10406	Sup	CTA	0	0	56.6
spain_SRR5579981_Lak_Phage_26_34	spain_SRR5579981__NODE_26_length_73778_cov_35.983189	2	24095	24167	Lys	TTT	0	0	52
spain_SRR5579984_Lak_Phage_26_33	spain_SRR5579984__NODE_2_length_158067_cov_33.568511	1	40171	40097	His	GTG	0	0	23.9
spain_SRR5579984_Lak_Phage_26_33	spain_SRR5579984__NODE_2_length_158067_cov_33.568511	2	40016	39944	Pro	TGG	0	0	51.8
spain_SRR5579984_Lak_Phage_26_33	spain_SRR5579984__NODE_2_length_158067_cov_33.568511	3	39825	39751	Arg	ACG	0	0	59.3
spain_SRR5579984_Lak_Phage_26_33	spain_SRR5579984__NODE_2_length_158067_cov_33.568511	4	39125	39055	Gly	TCC	0	0	59.7
spain_SRR5579984_Lak_Phage_26_33	spain_SRR5579984__NODE_2_length_158067_cov_33.568511	5	38620	38541	Cys	GCA	0	0	52.9
spain_SRR5579984_Lak_Phage_26_33	spain_SRR5579984__NODE_2_length_158067_cov_33.568511	6	38099	37980	Undet	NNN	0	0	26.3	pseudo
spain_SRR5579984_Lak_Phage_26_33	spain_SRR5579984__NODE_2_length_158067_cov_33.568511	7	37693	37620	Met	CAT	0	0	68.3
spain_SRR5579984_Lak_Phage_26_33	spain_SRR5579984__NODE_3_length_156231_cov_34.759539	1	103964	103877	Leu	TAA	0	0	51
spain_SRR5579984_Lak_Phage_26_33	spain_SRR5579984__NODE_38_length_57622_cov_33.678078	1	27020	27109	Trp	CCA	0	0	35.4	pseudo
spain_SRR5579984_Lak_Phage_26_33	spain_SRR5579984__NODE_38_length_57622_cov_33.678078	2	27302	27374	Ile	TAT	0	0	50.3
spain_SRR5579984_Lak_Phage_26_33	spain_SRR5579984__NODE_38_length_57622_cov_33.678078	3	28273	28343	Asn	GTT	0	0	54
spain_SRR5579984_Lak_Phage_26_33	spain_SRR5579984__NODE_38_length_57622_cov_33.678078	4	28699	28773	Val	TAC	0	0	58.1
spain_SRR5579984_Lak_Phage_26_33	spain_SRR5579984__NODE_38_length_57622_cov_33.678078	5	28924	28997	Ala	TGC	0	0	71.7
spain_SRR5579984_Lak_Phage_26_33	spain_SRR5579984__NODE_38_length_57622_cov_33.678078	6	29333	29415	Tyr	GTA	0	0	60.3
spain_SRR5579984_Lak_Phage_26_33	spain_SRR5579984__NODE_38_length_57622_cov_33.678078	7	30248	30318	Gln	TTG	0	0	54.1
spain_SRR5579984_Lak_Phage_26_33	spain_SRR5579984__NODE_38_length_57622_cov_33.678078	8	30598	30670	Met	CAT	0	0	68
spain_SRR5579984_Lak_Phage_26_33	spain_SRR5579984__NODE_38_length_57622_cov_33.678078	9	30843	30925	Leu	TAG	0	0	50.8
spain_SRR5579984_Lak_Phage_26_33	spain_SRR5579984__NODE_38_length_57622_cov_33.678078	10	31197	31270	Ile	GAT	0	0	69.5
spain_SRR5579984_Lak_Phage_26_33	spain_SRR5579984__NODE_38_length_57622_cov_33.678078	11	31449	31521	Lys	TTT	0	0	66.9
spain_SRR5579984_Lak_Phage_26_33	spain_SRR5579984__NODE_38_length_57622_cov_33.678078	12	32268	32342	Met	CAT	0	0	64.6
spain_SRR5579984_Lak_Phage_26_33	spain_SRR5579984__NODE_38_length_57622_cov_33.678078	13	33234	33307	Asp	GTC	0	0	69.8
spain_SRR5579984_Lak_Phage_26_33	spain_SRR5579984__NODE_38_length_57622_cov_33.678078	14	33832	33905	Asn	GTT	0	0	80.1
spain_SRR5579984_Lak_Phage_26_33	spain_SRR5579984__NODE_38_length_57622_cov_33.678078	15	34783	34854	Glu	TTC	0	0	46.6
spain_SRR5579984_Lak_Phage_26_33	spain_SRR5579984__NODE_38_length_57622_cov_33.678078	16	34961	35041	Leu	AAG	0	0	51.3
spain_SRR5579984_Lak_Phage_26_33	spain_SRR5579984__NODE_38_length_57622_cov_33.678078	17	36079	36154	Thr	TGT	0	0	37.3	pseudo
spain_SRR5579984_Lak_Phage_26_33	spain_SRR5579984__NODE_38_length_57622_cov_33.678078	18	36491	36575	Met	CAT	0	0	42.9
spain_SRR5579984_Lak_Phage_26_33	spain_SRR5579984__NODE_38_length_57622_cov_33.678078	19	36873	36958	Ser	TGA	0	0	65.4
spain_SRR5579984_Lak_Phage_26_33	spain_SRR5579984__NODE_38_length_57622_cov_33.678078	20	45031	45101	Gln	CTG	0	0	62.2
spain_SRR5579984_Lak_Phage_26_33	spain_SRR5579984__NODE_50_length_50621_cov_33.493867	1	2895	2824	Sup	CTA	0	0	56.6
spain_SRR5579984_Lak_Phage_26_33	spain_SRR5579984__NODE_332_length_19123_cov_33.905282	1	12973	12902	Sup	TTA	0	0	52.5
spain_SRR5579984_Lak_Phage_26_33	spain_SRR5579984__NODE_766_length_11659_cov_33.586514	1	825	753	Lys	TTT	0	0	52
spain_SRR5579985_Lak_Phage_26_25	spain_SRR5579985__NODE_9_length_150929_cov_24.771584	1	126479	126408	Sup	TTA	0	0	52.5
spain_SRR5579985_Lak_Phage_26_25	spain_SRR5579985__NODE_9_length_150929_cov_24.771584	2	62753	62682	Sup	CTA	0	0	56.6
spain_SRR5579985_Lak_Phage_26_25	spain_SRR5579985__NODE_9_length_150929_cov_24.771584	3	48993	48921	Lys	TTT	0	0	52
spain_SRR5579985_Lak_Phage_26_25	spain_SRR5579985__NODE_12_length_130059_cov_24.856211	1	43258	43184	His	GTG	0	0	23.9
spain_SRR5579985_Lak_Phage_26_25	spain_SRR5579985__NODE_12_length_130059_cov_24.856211	2	43103	43031	Pro	TGG	0	0	51.8
spain_SRR5579985_Lak_Phage_26_25	spain_SRR5579985__NODE_12_length_130059_cov_24.856211	3	42912	42838	Arg	ACG	0	0	59.3
spain_SRR5579985_Lak_Phage_26_25	spain_SRR5579985__NODE_12_length_130059_cov_24.856211	4	42212	42142	Gly	TCC	0	0	59.7
spain_SRR5579985_Lak_Phage_26_25	spain_SRR5579985__NODE_12_length_130059_cov_24.856211	5	41707	41628	Cys	GCA	0	0	52.9
spain_SRR5579985_Lak_Phage_26_25	spain_SRR5579985__NODE_12_length_130059_cov_24.856211	6	41186	41067	Undet	NNN	0	0	26.3	pseudo
spain_SRR5579985_Lak_Phage_26_25	spain_SRR5579985__NODE_12_length_130059_cov_24.856211	7	40780	40707	Met	CAT	0	0	68.3
spain_SRR5579985_Lak_Phage_26_25	spain_SRR5579985__NODE_25_length_100047_cov_25.889197	1	46748	46835	Leu	TAA	0	0	51
spain_SRR5579985_Lak_Phage_26_25	spain_SRR5579985__NODE_35_length_84920_cov_25.404700	1	81204	81115	Trp	CCA	0	0	35.4	pseudo
spain_SRR5579985_Lak_Phage_26_25	spain_SRR5579985__NODE_35_length_84920_cov_25.404700	2	80922	80850	Ile	TAT	0	0	50.3
spain_SRR5579985_Lak_Phage_26_25	spain_SRR5579985__NODE_35_length_84920_cov_25.404700	3	79951	79881	Asn	GTT	0	0	54
spain_SRR5579985_Lak_Phage_26_25	spain_SRR5579985__NODE_35_length_84920_cov_25.404700	4	79525	79451	Val	TAC	0	0	58.1
spain_SRR5579985_Lak_Phage_26_25	spain_SRR5579985__NODE_35_length_84920_cov_25.404700	5	79300	79227	Ala	TGC	0	0	71.7
spain_SRR5579985_Lak_Phage_26_25	spain_SRR5579985__NODE_35_length_84920_cov_25.404700	6	78891	78809	Tyr	GTA	0	0	60.3
spain_SRR5579985_Lak_Phage_26_25	spain_SRR5579985__NODE_35_length_84920_cov_25.404700	7	77976	77906	Gln	TTG	0	0	54.1
spain_SRR5579985_Lak_Phage_26_25	spain_SRR5579985__NODE_35_length_84920_cov_25.404700	8	77626	77554	Met	CAT	0	0	68
spain_SRR5579985_Lak_Phage_26_25	spain_SRR5579985__NODE_35_length_84920_cov_25.404700	9	77381	77299	Leu	TAG	0	0	50.8
spain_SRR5579985_Lak_Phage_26_25	spain_SRR5579985__NODE_35_length_84920_cov_25.404700	10	77027	76954	Ile	GAT	0	0	69.5
spain_SRR5579985_Lak_Phage_26_25	spain_SRR5579985__NODE_35_length_84920_cov_25.404700	11	76775	76703	Lys	TTT	0	0	66.9
spain_SRR5579985_Lak_Phage_26_25	spain_SRR5579985__NODE_35_length_84920_cov_25.404700	12	75956	75882	Met	CAT	0	0	64.6
spain_SRR5579985_Lak_Phage_26_25	spain_SRR5579985__NODE_35_length_84920_cov_25.404700	13	74990	74917	Asp	GTC	0	0	69.8
spain_SRR5579985_Lak_Phage_26_25	spain_SRR5579985__NODE_35_length_84920_cov_25.404700	14	74392	74319	Asn	GTT	0	0	80.1
spain_SRR5579985_Lak_Phage_26_25	spain_SRR5579985__NODE_35_length_84920_cov_25.404700	15	73441	73370	Glu	TTC	0	0	46.6
spain_SRR5579985_Lak_Phage_26_25	spain_SRR5579985__NODE_35_length_84920_cov_25.404700	16	73263	73183	Leu	AAG	0	0	51.3
spain_SRR5579985_Lak_Phage_26_25	spain_SRR5579985__NODE_35_length_84920_cov_25.404700	17	72145	72070	Thr	TGT	0	0	37.3	pseudo
spain_SRR5579985_Lak_Phage_26_25	spain_SRR5579985__NODE_35_length_84920_cov_25.404700	18	71733	71649	Met	CAT	0	0	42.9
spain_SRR5579985_Lak_Phage_26_25	spain_SRR5579985__NODE_35_length_84920_cov_25.404700	19	71351	71266	Ser	TGA	0	0	65.4
spain_SRR5579985_Lak_Phage_26_25	spain_SRR5579985__NODE_35_length_84920_cov_25.404700	20	63193	63123	Gln	CTG	0	0	62.2
spain_SRR5579986_Lak_Phage_26_76	spain_SRR5579986__NODE_105_length_58991_cov_74.029891	1	3805	3892	Leu	TAA	0	0	51
spain_SRR5579986_Lak_Phage_26_76	spain_SRR5579986__NODE_210_length_40395_cov_77.592837	1	30824	30752	Lys	TTT	0	0	52
spain_SRR5579986_Lak_Phage_26_76	spain_SRR5579986__NODE_304_length_31926_cov_74.385224	1	26533	26444	Trp	CCA	0	0	35.4	pseudo
spain_SRR5579986_Lak_Phage_26_76	spain_SRR5579986__NODE_304_length_31926_cov_74.385224	2	26251	26179	Ile	TAT	0	0	50.3
spain_SRR5579986_Lak_Phage_26_76	spain_SRR5579986__NODE_304_length_31926_cov_74.385224	3	25280	25210	Asn	GTT	0	0	54
spain_SRR5579986_Lak_Phage_26_76	spain_SRR5579986__NODE_304_length_31926_cov_74.385224	4	24854	24780	Val	TAC	0	0	58.1
spain_SRR5579986_Lak_Phage_26_76	spain_SRR5579986__NODE_304_length_31926_cov_74.385224	5	24629	24556	Ala	TGC	0	0	71.7
spain_SRR5579986_Lak_Phage_26_76	spain_SRR5579986__NODE_304_length_31926_cov_74.385224	6	24220	24138	Tyr	GTA	0	0	60.3
spain_SRR5579986_Lak_Phage_26_76	spain_SRR5579986__NODE_304_length_31926_cov_74.385224	7	23305	23235	Gln	TTG	0	0	54.1
spain_SRR5579986_Lak_Phage_26_76	spain_SRR5579986__NODE_304_length_31926_cov_74.385224	8	22955	22883	Met	CAT	0	0	68
spain_SRR5579986_Lak_Phage_26_76	spain_SRR5579986__NODE_304_length_31926_cov_74.385224	9	22710	22628	Leu	TAG	0	0	50.8
spain_SRR5579986_Lak_Phage_26_76	spain_SRR5579986__NODE_304_length_31926_cov_74.385224	10	22356	22283	Ile	GAT	0	0	69.5
spain_SRR5579986_Lak_Phage_26_76	spain_SRR5579986__NODE_304_length_31926_cov_74.385224	11	22104	22032	Lys	TTT	0	0	66.9
spain_SRR5579986_Lak_Phage_26_76	spain_SRR5579986__NODE_304_length_31926_cov_74.385224	12	21285	21211	Met	CAT	0	0	64.6
spain_SRR5579986_Lak_Phage_26_76	spain_SRR5579986__NODE_304_length_31926_cov_74.385224	13	20319	20246	Asp	GTC	0	0	69.8
spain_SRR5579986_Lak_Phage_26_76	spain_SRR5579986__NODE_304_length_31926_cov_74.385224	14	19721	19648	Asn	GTT	0	0	80.1
spain_SRR5579986_Lak_Phage_26_76	spain_SRR5579986__NODE_304_length_31926_cov_74.385224	15	18770	18699	Glu	TTC	0	0	46.6
spain_SRR5579986_Lak_Phage_26_76	spain_SRR5579986__NODE_304_length_31926_cov_74.385224	16	18592	18512	Leu	AAG	0	0	51.3
spain_SRR5579986_Lak_Phage_26_76	spain_SRR5579986__NODE_304_length_31926_cov_74.385224	17	17474	17399	Thr	TGT	0	0	37.3	pseudo
spain_SRR5579986_Lak_Phage_26_76	spain_SRR5579986__NODE_304_length_31926_cov_74.385224	18	17062	16978	Met	CAT	0	0	42.9
spain_SRR5579986_Lak_Phage_26_76	spain_SRR5579986__NODE_304_length_31926_cov_74.385224	19	16680	16595	Ser	TGA	0	0	65.4
spain_SRR5579986_Lak_Phage_26_76	spain_SRR5579986__NODE_304_length_31926_cov_74.385224	20	8522	8452	Gln	CTG	0	0	62.2
spain_SRR5579986_Lak_Phage_26_76	spain_SRR5579986__NODE_831_length_14886_cov_76.889999	1	2313	2384	Sup	TTA	0	0	52.5
spain_SRR5579986_Lak_Phage_26_76	spain_SRR5579986__NODE_864_length_14512_cov_80.228057	1	4266	4195	Sup	CTA	0	0	56.6
spain_SRR5579986_Lak_Phage_26_76	spain_SRR5579986__NODE_1128_length_11852_cov_75.269299	1	8616	8690	His	GTG	0	0	23.9
spain_SRR5579986_Lak_Phage_26_76	spain_SRR5579986__NODE_1128_length_11852_cov_75.269299	2	8771	8843	Pro	TGG	0	0	51.8
spain_SRR5579986_Lak_Phage_26_76	spain_SRR5579986__NODE_1128_length_11852_cov_75.269299	3	8962	9036	Arg	ACG	0	0	59.3
spain_SRR5579986_Lak_Phage_26_76	spain_SRR5579986__NODE_1128_length_11852_cov_75.269299	4	9662	9732	Gly	TCC	0	0	59.7
spain_SRR5579986_Lak_Phage_26_76	spain_SRR5579986__NODE_1128_length_11852_cov_75.269299	5	10167	10246	Cys	GCA	0	0	52.9
spain_SRR5579986_Lak_Phage_26_76	spain_SRR5579986__NODE_1128_length_11852_cov_75.269299	6	10688	10807	Undet	NNN	0	0	26.3	pseudo
spain_SRR5579986_Lak_Phage_26_76	spain_SRR5579986__NODE_1128_length_11852_cov_75.269299	7	11094	11167	Met	CAT	0	0	68.3
U_VS-P610096-1	NODE_30_10_14	1	77778	77867	Trp	CCA	0	0	29.1	pseudo
U_VS-P610096-1	NODE_30_10_14	2	78061	78133	Ile	TAT	0	0	50.3
U_VS-P610096-1	NODE_30_10_14	3	79033	79103	Asn	GTT	0	0	52.8
U_VS-P610096-1	NODE_30_10_14	4	80818	80891	Ala	TGC	0	0	64.8
U_VS-P610096-1	NODE_30_10_14	5	81226	81308	Tyr	GTA	0	0	62.8
U_VS-P610096-1	NODE_30_10_14	6	82141	82211	Gln	TTG	0	0	55.2
U_VS-P610096-1	NODE_30_10_14	7	82739	82821	Leu	TAG	0	0	50.8
U_VS-P610096-1	NODE_30_10_14	8	83093	83166	Ile	GAT	0	0	69.5
U_VS-P610096-1	NODE_30_10_14	9	83346	83421	Lys	TTT	0	0	73.7
U_VS-P610096-1	NODE_30_10_14	10	84159	84233	Met	CAT	0	0	64.6
U_VS-P610096-1	NODE_30_10_14	11	84467	84540	Asp	GTC	0	0	69.8
U_VS-P610096-1	NODE_30_10_14	12	84572	84644	Arg	TCT	0	0	55.6
U_VS-P610096-1	NODE_30_10_14	13	85312	85515	Tyr	GTA	85351	85479	60.9
U_VS-P610096-1	NODE_30_10_14	14	85783	85854	Glu	TTC	0	0	46.1	pseudo
U_VS-P610096-1	NODE_30_10_14	15	86945	87025	Leu	AAG	0	0	49.2
U_VS-P610096-1	NODE_30_10_14	16	87105	87290	Thr	TGT	87141	87254	57.8
U_VS-P610096-1	NODE_30_10_14	17	87636	87707	Met	CAT	0	0	55.5
U_VS-P610096-1	NODE_30_10_14	18	88043	88132	Ser	TGA	0	0	65.9
U_VS-P610096-1	NODE_30_10_14	19	94154	94224	Gln	CTG	0	0	62.2
U_VS-P610096-1	NODE_30_10_14	20	352238	352311	Sup	CTA	0	0	35.9	pseudo
U_VS-P610096-1	NODE_30_10_14	21	353145	353216	Sup	CTA	0	0	50
U_VS-P610096-1	NODE_30_10_14	22	363806	363876	Arg	TCT	0	0	24.8	pseudo
U_VS-P610096-1	NODE_30_10_14	23	364988	365061	Lys	TTT	0	0	36.8
U_VS-P610096-1	NODE_30_10_14	24	470734	470661	His	GTG	0	0	27.8
U_VS-P610096-1	NODE_30_10_14	25	469569	469497	Pro	TGG	0	0	53.3
U_VS-P610096-1	NODE_30_10_14	26	469378	469304	Arg	ACG	0	0	59.3
U_VS-P610096-1	NODE_30_10_14	27	468680	468522	Gly	TCC	468643	468557	52.7
U_VS-P610096-1	NODE_30_10_14	28	468079	468000	Cys	GCA	0	0	46.6
U_VS-P610096-1	NODE_30_10_14	29	467558	467439	Undet	NNN	0	0	26.4	pseudo
U_VS-P610096-1	NODE_30_10_14	30	467152	467079	Met	CAT	0	0	68.3
U_VS-P610096-1	NODE_30_10_14	31	179650	179579	Sup	TTA	0	0	50
U_VS-P610096-1	NODE_30_10_14	32	9739	9646	Undet	NNN	0	0	20.1	pseudo
VOV81_italian_Lak_phage_26_1	NODE_96_length_121918_cov_202.669	1	40095	40188	Tyr	GTA	0	0	20.3
VOV81_italian_Lak_phage_26_1	NODE_96_length_121918_cov_202.669	2	114527	114600	His	GTG	0	0	28.1
VOV81_italian_Lak_phage_26_1	NODE_96_length_121918_cov_202.669	3	114708	114780	Pro	TGG	0	0	51.8
VOV81_italian_Lak_phage_26_1	NODE_96_length_121918_cov_202.669	4	114899	114973	Arg	ACG	0	0	59.3
VOV81_italian_Lak_phage_26_1	NODE_96_length_121918_cov_202.669	5	115599	115756	Gly	TCC	115635	115721	51.7
VOV81_italian_Lak_phage_26_1	NODE_96_length_121918_cov_202.669	6	117154	117273	Undet	NNN	0	0	26.4	pseudo
VOV81_italian_Lak_phage_26_1	NODE_96_length_121918_cov_202.669	7	117560	117633	Met	CAT	0	0	68.3
VOV81_italian_Lak_phage_26_1	NODE_106_length_115646_cov_204.12	1	93171	93082	Trp	CCA	0	0	29.1	pseudo
VOV81_italian_Lak_phage_26_1	NODE_106_length_115646_cov_204.12	2	92891	92819	Ile	TAT	0	0	50.3
VOV81_italian_Lak_phage_26_1	NODE_106_length_115646_cov_204.12	3	91919	91849	Asn	GTT	0	0	54
VOV81_italian_Lak_phage_26_1	NODE_106_length_115646_cov_204.12	4	90294	90221	Ala	TGC	0	0	70.1
VOV81_italian_Lak_phage_26_1	NODE_106_length_115646_cov_204.12	5	89885	89803	Tyr	GTA	0	0	58.5
VOV81_italian_Lak_phage_26_1	NODE_106_length_115646_cov_204.12	6	88970	88900	Gln	TTG	0	0	56.6
VOV81_italian_Lak_phage_26_1	NODE_106_length_115646_cov_204.12	7	87566	87413	Phe	GAA	87526	87448	26.5	pseudo
VOV81_italian_Lak_phage_26_1	NODE_106_length_115646_cov_204.12	8	87406	87324	Leu	TAG	0	0	50.8
VOV81_italian_Lak_phage_26_1	NODE_106_length_115646_cov_204.12	9	87052	86979	Ile	GAT	0	0	69.5
VOV81_italian_Lak_phage_26_1	NODE_106_length_115646_cov_204.12	10	86812	86740	Lys	TTT	0	0	66.9
VOV81_italian_Lak_phage_26_1	NODE_106_length_115646_cov_204.12	11	85992	85918	Met	CAT	0	0	64.6
VOV81_italian_Lak_phage_26_1	NODE_106_length_115646_cov_204.12	12	85026	84953	Asp	GTC	0	0	69.8
VOV81_italian_Lak_phage_26_1	NODE_106_length_115646_cov_204.12	13	84428	84265	Tyr	GTA	84392	84300	43
VOV81_italian_Lak_phage_26_1	NODE_106_length_115646_cov_204.12	14	84039	83968	Glu	TTC	0	0	46.6
VOV81_italian_Lak_phage_26_1	NODE_106_length_115646_cov_204.12	15	83861	83781	Leu	AAG	0	0	52.6
VOV81_italian_Lak_phage_26_1	NODE_106_length_115646_cov_204.12	16	83700	83515	Thr	TGT	83664	83551	60.3
VOV81_italian_Lak_phage_26_1	NODE_106_length_115646_cov_204.12	17	83170	83086	Met	CAT	0	0	49.1
VOV81_italian_Lak_phage_26_1	NODE_106_length_115646_cov_204.12	18	79020	78950	Gln	CTG	0	0	62.2
VOV81_italian_Lak_phage_26_1	NODE_134_length_99376_cov_177.372	1	30535	30462	Sup	CTA	0	0	37.9
VOV81_italian_Lak_phage_26_1	NODE_134_length_99376_cov_177.372	2	29626	29555	Sup	CTA	0	0	56.6
VOV81_italian_Lak_phage_26_1	NODE_134_length_99376_cov_177.372	3	15781	15709	Lys	TTT	0	0	53.4
VOV81_italian_Lak_phage_26_1	NODE_1426_length_25773_cov_137.009	1	759	688	Sup	TTA	0	0	50
WE-2_Lak_Phage_25_11	WE-2_scaffold_16914	1	1301	1372	Sup	CTA	0	0	56.6
WE-2_Lak_Phage_25_11	WE-2_scaffold_2387	1	2805	2898	Tyr	GTA	0	0	20.3
WE-2_Lak_Phage_25_11	WE-2_scaffold_2864	1	2603	2674	Sup	TTA	0	0	50
WE-2_Lak_Phage_25_11	WE-2_scaffold_139	1	9083	9172	Trp	CCA	0	0	29.1	pseudo
WE-2_Lak_Phage_25_11	WE-2_scaffold_139	2	9365	9437	Ile	TAT	0	0	50.3
WE-2_Lak_Phage_25_11	WE-2_scaffold_139	3	10336	10406	Asn	GTT	0	0	54
WE-2_Lak_Phage_25_11	WE-2_scaffold_139	4	10793	10867	Val	TAC	0	0	58.1
WE-2_Lak_Phage_25_11	WE-2_scaffold_139	5	11018	11091	Ala	TGC	0	0	69.9
WE-2_Lak_Phage_25_11	WE-2_scaffold_139	6	11427	11509	Tyr	GTA	0	0	60.3
WE-2_Lak_Phage_25_11	WE-2_scaffold_139	7	13828	13910	Leu	TAG	0	0	50.8
WE-2_Lak_Phage_25_11	WE-2_scaffold_139	8	14182	14255	Ile	GAT	0	0	69.5
WE-2_Lak_Phage_25_11	WE-2_scaffold_139	9	15155	15227	Lys	TTT	0	0	53.8
WE-2_Lak_Phage_25_11	WE-2_scaffold_139	10	15975	16049	Met	CAT	0	0	65.6
WE-2_Lak_Phage_25_11	WE-2_scaffold_139	11	16291	16364	Asp	GTC	0	0	69.8
WE-2_Lak_Phage_25_11	WE-2_scaffold_139	12	16889	16962	Asn	GTT	0	0	80.1
WE-2_Lak_Phage_25_11	WE-2_scaffold_139	13	19013	19093	Leu	AAG	0	0	51.3
WE-2_Lak_Phage_25_11	WE-2_scaffold_139	14	19173	19358	Thr	TGT	19209	19322	60.3
WE-2_Lak_Phage_25_11	WE-2_scaffold_139	15	19703	19787	Met	CAT	0	0	49.1
WE-2_Lak_Phage_25_11	WE-2_scaffold_139	16	26069	26139	Gln	CTG	0	0	62.2
WE-2_Lak_Phage_25_11	WE-2_scaffold_372	1	10124	10195	Lys	TTT	0	0	53.1
WE-2_Lak_Phage_25_11	WE-2_scaffold_442	1	36073	35999	His	GTG	0	0	24.3
WE-2_Lak_Phage_25_11	WE-2_scaffold_442	2	34903	34831	Pro	TGG	0	0	53.3
WE-2_Lak_Phage_25_11	WE-2_scaffold_442	3	34712	34638	Arg	ACG	0	0	59.3
WE-2_Lak_Phage_25_11	WE-2_scaffold_442	4	34012	33855	Gly	TCC	33976	33890	54.1
WE-2_Lak_Phage_25_11	WE-2_scaffold_442	5	33413	33334	Cys	GCA	0	0	51.9
WE-2_Lak_Phage_25_11	WE-2_scaffold_442	6	32892	32773	Undet	NNN	0	0	26.3	pseudo
WE-2_Lak_Phage_25_11	WE-2_scaffold_442	7	32487	32414	Met	CAT	0	0	62.5
WE-2_Lak_Phage_25_11	WE-2_scaffold_517	1	1554	1481	Sup	CTA	0	0	40.8
JS_HB1_S134_Phage_AC_29_17_curated	JS_HB1_S134_Phage_AC_29_17_curated	1	71935	72009	Pro	TGG	0	0	69
JS_HB1_S134_Phage_AC_29_17_curated	JS_HB1_S134_Phage_AC_29_17_curated	2	72157	72230	Glu	TTC	0	0	58.4
JS_HB1_S134_Phage_AC_29_17_curated	JS_HB1_S134_Phage_AC_29_17_curated	3	72447	72519	Phe	GAA	0	0	48.1
JS_HB1_S134_Phage_AC_29_17_curated	JS_HB1_S134_Phage_AC_29_17_curated	4	72685	72770	Tyr	GTA	0	0	31.3
JS_HB1_S134_Phage_AC_29_17_curated	JS_HB1_S134_Phage_AC_29_17_curated	5	73026	73100	Glu	TTC	0	0	50.2
JS_HB1_S134_Phage_AC_29_17_curated	JS_HB1_S134_Phage_AC_29_17_curated	6	73111	73185	Pro	TGG	0	0	31.1	pseudo
JS_HB1_S134_Phage_AC_29_17_curated	JS_HB1_S134_Phage_AC_29_17_curated	7	73194	73269	Gln	TTG	0	0	50.7
JS_HB1_S134_Phage_AC_29_17_curated	JS_HB1_S134_Phage_AC_29_17_curated	8	73280	73369	Ser	GCT	0	0	50.5
JS_HB1_S134_Phage_AC_29_17_curated	JS_HB1_S134_Phage_AC_29_17_curated	9	73380	73451	Leu	CAG	0	0	34.4
JS_HB1_S134_Phage_AC_29_17_curated	JS_HB1_S134_Phage_AC_29_17_curated	10	73453	73525	Glu	CTC	0	0	56
JS_HB1_S134_Phage_AC_29_17_curated	JS_HB1_S134_Phage_AC_29_17_curated	11	73540	73612	Gln	CTG	0	0	62.9
JS_HB1_S134_Phage_AC_29_17_curated	JS_HB1_S134_Phage_AC_29_17_curated	12	73619	73690	Arg	ACG	0	0	29	pseudo
JS_HB1_S134_Phage_AC_29_17_curated	JS_HB1_S134_Phage_AC_29_17_curated	13	73994	74067	Glu	TTC	0	0	30.6
JS_HB1_S134_Phage_AC_29_17_curated	JS_HB1_S134_Phage_AC_29_17_curated	14	74114	74187	Pro	CGG	0	0	53.2
JS_HB1_S134_Phage_AC_29_17_curated	JS_HB1_S134_Phage_AC_29_17_curated	15	391550	391638	Sup	CTA	0	0	45.7
JS_HB1_S134_Phage_AC_29_17_curated	JS_HB1_S134_Phage_AC_29_17_curated	16	573500	573425	Sup	CTA	0	0	68.7
JS_HB1_S134_Phage_AC_29_17_curated	JS_HB1_S134_Phage_AC_29_17_curated	17	568057	567967	Leu	TAG	0	0	47.1
JS_HB1_S134_Phage_AC_29_17_curated	JS_HB1_S134_Phage_AC_29_17_curated	18	567960	567879	Gly	GCC	0	0	21.2	pseudo
JS_HB1_S134_Phage_AC_29_17_curated	JS_HB1_S134_Phage_AC_29_17_curated	19	567539	567469	Trp	CCA	0	0	54.2
JS_HB1_S134_Phage_AC_29_17_curated	JS_HB1_S134_Phage_AC_29_17_curated	20	567457	567385	Trp	CCA	0	0	39
JS_HB1_S134_Phage_AC_29_17_curated	JS_HB1_S134_Phage_AC_29_17_curated	21	567372	567299	Leu	CAA	0	0	48.4
JS_HB1_S134_Phage_AC_29_17_curated	JS_HB1_S134_Phage_AC_29_17_curated	22	565259	565184	His	GTG	0	0	34.6
JS_HB1_S134_Phage_AC_29_17_curated	JS_HB1_S134_Phage_AC_29_17_curated	23	565177	565102	Leu	TAA	0	0	55.5
JS_HB1_S134_Phage_AC_29_17_curated	JS_HB1_S134_Phage_AC_29_17_curated	24	564776	564703	His	GTG	0	0	32.5
JS_HB1_S134_Phage_AC_29_17_curated	JS_HB1_S134_Phage_AC_29_17_curated	25	564654	564580	Leu	TAA	0	0	43.9
JS_HB1_S134_Phage_AC_29_17_curated	JS_HB1_S134_Phage_AC_29_17_curated	26	564268	564185	Leu	AAG	0	0	53.7
JS_HB1_S134_Phage_AC_29_17_curated	JS_HB1_S134_Phage_AC_29_17_curated	27	504485	504400	Asp	GTC	0	0	72.5
JS_HB1_S134_Phage_AC_29_17_curated	JS_HB1_S134_Phage_AC_29_17_curated	28	502606	502515	Ser	TGA	0	0	35.5
JS_HB1_S134_Phage_AC_29_17_curated	JS_HB1_S134_Phage_AC_29_17_curated	29	502226	502155	Arg	TCT	0	0	51.6
JS_HB1_S134_Phage_AC_29_17_curated	JS_HB1_S134_Phage_AC_29_17_curated	30	500526	500455	Arg	CCT	0	0	56.3
JS_HB1_S134_Phage_AC_29_17_curated	JS_HB1_S134_Phage_AC_29_17_curated	31	500339	500266	Asp	GTC	0	0	76.4
JS_HB1_S134_Phage_AC_29_17_curated	JS_HB1_S134_Phage_AC_29_17_curated	32	500251	500173	Met	CAT	0	0	20.8	pseudo
JS_HB1_S134_Phage_AC_29_17_curated	JS_HB1_S134_Phage_AC_29_17_curated	33	499717	499646	Glu	TTC	0	0	44.4
JS_HB1_S134_Phage_AC_29_17_curated	JS_HB1_S134_Phage_AC_29_17_curated	34	498924	498851	Met	CAT	0	0	87.4
JS_HB1_S134_Phage_AC_29_17_curated	JS_HB1_S134_Phage_AC_29_17_curated	35	498623	498551	Asp	GTC	0	0	30.7	pseudo
JS_HB1_S134_Phage_AC_29_17_curated	JS_HB1_S134_Phage_AC_29_17_curated	36	496806	496733	Asn	GTT	0	0	77.1
JS_HB1_S134_Phage_AC_29_17_curated	JS_HB1_S134_Phage_AC_29_17_curated	37	422801	422729	Sup	TTA	0	0	60
JS_HB1_S134_Phage_AC_29_17_curated	JS_HB1_S134_Phage_AC_29_17_curated	38	280713	280639	Ile	GAT	0	0	50.5	pseudo
JS_HB1_S134_Phage_AC_29_17_curated	JS_HB1_S134_Phage_AC_29_17_curated	39	280626	280554	Ile	GAT	0	0	36.2
JS_HB1_S134_Phage_AC_29_17_curated	JS_HB1_S134_Phage_AC_29_17_curated	40	280229	280155	Val	GAC	0	0	62.9
JS_HB1_S134_Phage_AC_29_17_curated	JS_HB1_S134_Phage_AC_29_17_curated	41	280093	280019	Gly	TCC	0	0	38.1	pseudo
JS_HB1_S134_Phage_AC_29_17_curated	JS_HB1_S134_Phage_AC_29_17_curated	42	280010	279937	Ala	TGC	0	0	69
JS_HB1_S134_Phage_AC_29_17_curated	JS_HB1_S134_Phage_AC_29_17_curated	43	279925	279854	Ala	TGC	0	0	23.8	pseudo
JS_HB1_S134_Phage_AC_29_17_curated	JS_HB1_S134_Phage_AC_29_17_curated	44	278861	278789	Thr	TGT	0	0	59.3
JS_HB1_S134_Phage_AC_29_17_curated	JS_HB1_S134_Phage_AC_29_17_curated	45	278690	278619	Thr	TGT	0	0	52.1
JS_HB1_S134_Phage_AC_29_17_curated	JS_HB1_S134_Phage_AC_29_17_curated	46	278605	278533	Met	CAT	0	0	45.8
JS_HB1_S134_Phage_AC_29_17_curated	JS_HB1_S134_Phage_AC_29_17_curated	47	278522	278452	Thr	CGT	0	0	52.4
JS_HB1_S134_Phage_AC_29_17_curated	JS_HB1_S134_Phage_AC_29_17_curated	48	278441	278355	Asn	GTT	0	0	48.7
JS_HB1_S134_Phage_AC_29_17_curated	JS_HB1_S134_Phage_AC_29_17_curated	49	278346	278274	Thr	AGT	0	0	53.3
JS_HB1_S134_Phage_AC_29_17_curated	JS_HB1_S134_Phage_AC_29_17_curated	50	278267	278196	Asn	GTT	0	0	46.2
JS_HB1_S134_Phage_AC_29_17_curated	JS_HB1_S134_Phage_AC_29_17_curated	51	278045	277971	Gly	GCC	0	0	37.3	pseudo
JS_HB1_S134_Phage_AC_29_17_curated	JS_HB1_S134_Phage_AC_29_17_curated	52	277546	277474	Lys	CTT	0	0	58.4
JS_HB1_S134_Phage_AC_29_17_curated	JS_HB1_S134_Phage_AC_29_17_curated	53	276295	276224	Lys	TTT	0	0	63
qiita_sid_11212_11212.JB10_LAk	NODE_2_length_99388_ID_96121	1	28085	28395	Lys	CTT	28122	28360	21.6	pseudo
qiita_sid_11212_11212.JB10_LAk	NODE_2_length_99388_ID_96121	2	36180	36253	His	GTG	0	0	27.7
qiita_sid_11212_11212.JB10_LAk	NODE_2_length_99388_ID_96121	3	38508	38579	Gly	TCC	0	0	39.4
qiita_sid_11212_11212.JB10_LAk	NODE_2_length_99388_ID_96121	4	38796	38868	Gly	GCC	0	0	58.1
qiita_sid_11212_11212.JB10_LAk	NODE_2_length_99388_ID_96121	5	39165	39247	Cys	GCA	0	0	42.3	pseudo
qiita_sid_11212_11212.JB10_LAk	NODE_2_length_99388_ID_96121	6	39812	39927	Undet	NNN	0	0	26.3
qiita_sid_11212_11212.JB10_LAk	NODE_2_length_99388_ID_96121	7	39938	40063	Pro	AGG	39977	40029	23.9	pseudo
qiita_sid_11212_11212.JB10_LAk	NODE_2_length_99388_ID_96121	8	40352	40426	Met	CAT	0	0	53.6
qiita_sid_11212_11212.JB10_LAk	NODE_3_length_64418_ID_14912	1	50589	50662	Lys	TTT	0	0	51.3
qiita_sid_11212_11212.JB10_LAk	NODE_3_length_64418_ID_14912	2	50669	50765	Undet	NNN	0	0	31.1	pseudo
qiita_sid_11212_11212.JB10_LAk	NODE_7_length_47798_ID_52674	1	37608	37537	Sup	TTA	0	0	43.9
qiita_sid_11212_11212.JB10_LAk	NODE_22_length_26808_ID_98923	1	19099	19009	Trp	CCA	0	0	37.4
qiita_sid_11212_11212.JB10_LAk	NODE_22_length_26808_ID_98923	2	18810	18738	Ile	TAT	0	0	52.4
qiita_sid_11212_11212.JB10_LAk	NODE_22_length_26808_ID_98923	3	16911	16837	Val	TAC	0	0	56.7
qiita_sid_11212_11212.JB10_LAk	NODE_22_length_26808_ID_98923	4	16502	16429	Ala	TGC	0	0	65.6
qiita_sid_11212_11212.JB10_LAk	NODE_22_length_26808_ID_98923	5	16098	16016	Tyr	GTA	0	0	62.3
qiita_sid_11212_11212.JB10_LAk	NODE_22_length_26808_ID_98923	6	15571	15498	Asp	GTC	0	0	68.8
qiita_sid_11212_11212.JB10_LAk	NODE_22_length_26808_ID_98923	7	15216	15146	Gln	TTG	0	0	53.5
qiita_sid_11212_11212.JB10_LAk	NODE_22_length_26808_ID_98923	8	15107	15035	Met	CAT	0	0	65.9
qiita_sid_11212_11212.JB10_LAk	NODE_22_length_26808_ID_98923	9	13598	13525	Ile	GAT	0	0	60.7
qiita_sid_11212_11212.JB10_LAk	NODE_22_length_26808_ID_98923	10	13347	13275	Lys	TTT	0	0	63.8
qiita_sid_11212_11212.JB10_LAk	NODE_22_length_26808_ID_98923	11	12507	12179	Leu	TAA	12469	12215	23.4
qiita_sid_11212_11212.JB10_LAk	NODE_22_length_26808_ID_98923	12	10884	10811	Arg	TCT	0	0	58.3
qiita_sid_11212_11212.JB10_LAk	NODE_22_length_26808_ID_98923	13	10150	10077	Asn	GTT	0	0	82.4
qiita_sid_11212_11212.JB10_LAk	NODE_22_length_26808_ID_98923	14	9700	9629	Glu	TTC	0	0	50.8
qiita_sid_11212_11212.JB10_LAk	NODE_22_length_26808_ID_98923	15	9526	9446	Leu	AAG	0	0	51.3
qiita_sid_11212_11212.JB10_LAk	NODE_22_length_26808_ID_98923	16	9366	9295	Thr	TGT	0	0	78.3
qiita_sid_11212_11212.JB10_LAk	NODE_22_length_26808_ID_98923	17	8953	8881	Met	CAT	0	0	68.1
qiita_sid_11212_11212.JB10_LAk	NODE_6862_length_1257_ID_64908	1	1257	1190	Glu	TTC	0	0	26.9	pseudo
qiita_sid_11212_11212.JB10_LAk	NODE_6862_length_1257_ID_64908	2	126	44	Tyr	GTA	0	0	46.2
qiita_sid_11212_11212.JB17_LAk	NODE_36_length_37466_ID_152939	1	36857	36787	Asn	GTT	0	0	47.6
qiita_sid_11212_11212.JB17_LAk	NODE_36_length_37466_ID_152939	2	36424	36350	Val	TAC	0	0	57.2
qiita_sid_11212_11212.JB17_LAk	NODE_36_length_37466_ID_152939	3	36023	35950	Ala	TGC	0	0	65.6
qiita_sid_11212_11212.JB17_LAk	NODE_36_length_37466_ID_152939	4	35620	35538	Tyr	GTA	0	0	62.3
qiita_sid_11212_11212.JB17_LAk	NODE_36_length_37466_ID_152939	5	35094	35021	Asp	GTC	0	0	63.5
qiita_sid_11212_11212.JB17_LAk	NODE_36_length_37466_ID_152939	6	34735	34665	Gln	TTG	0	0	54.1
qiita_sid_11212_11212.JB17_LAk	NODE_36_length_37466_ID_152939	7	34617	34545	Met	CAT	0	0	65.1
qiita_sid_11212_11212.JB17_LAk	NODE_36_length_37466_ID_152939	8	34534	34460	Phe	GAA	0	0	37.2
qiita_sid_11212_11212.JB17_LAk	NODE_36_length_37466_ID_152939	9	34449	34362	Leu	TAG	0	0	45.9	pseudo
qiita_sid_11212_11212.JB17_LAk	NODE_36_length_37466_ID_152939	10	34089	34016	Ile	GAT	0	0	60.7
qiita_sid_11212_11212.JB17_LAk	NODE_36_length_37466_ID_152939	11	33839	33767	Lys	TTT	0	0	53.8
qiita_sid_11212_11212.JB17_LAk	NODE_36_length_37466_ID_152939	12	33728	33655	Met	CAT	0	0	56.4
qiita_sid_11212_11212.JB17_LAk	NODE_36_length_37466_ID_152939	13	33457	33384	Arg	TCT	0	0	58.3
qiita_sid_11212_11212.JB17_LAk	NODE_36_length_37466_ID_152939	14	32723	32653	Asn	GTT	0	0	57.7
qiita_sid_11212_11212.JB17_LAk	NODE_36_length_37466_ID_152939	15	32280	32209	Glu	TTC	0	0	46.1	pseudo
qiita_sid_11212_11212.JB17_LAk	NODE_36_length_37466_ID_152939	16	31126	31046	Leu	AAG	0	0	52.6
qiita_sid_11212_11212.JB17_LAk	NODE_36_length_37466_ID_152939	17	30964	30893	Thr	TGT	0	0	78.1
qiita_sid_11212_11212.JB17_LAk	NODE_36_length_37466_ID_152939	18	30856	30772	Met	CAT	0	0	45.9
qiita_sid_11212_11212.JB17_LAk	NODE_36_length_37466_ID_152939	19	30438	30349	Ser	TGA	0	0	61.3
qiita_sid_11212_11212.JB17_LAk	NODE_36_length_37466_ID_152939	20	24859	24789	Gln	CTG	0	0	48.9	pseudo
qiita_sid_11212_11212.JB17_LAk	NODE_182_length_17459_ID_123340	1	16755	16845	Trp	CCA	0	0	37.4
qiita_sid_11212_11212.JB17_LAk	NODE_182_length_17459_ID_123340	2	17035	17107	Ile	TAT	0	0	50.3
qiita_sid_11212_11212.JB17_LAk	NODE_340_length_12742_ID_198152	1	6902	6975	His	GTG	0	0	30.4
qiita_sid_11212_11212.JB17_LAk	NODE_340_length_12742_ID_198152	2	6996	7167	Pro	TGG	7035	7131	57.5
qiita_sid_11212_11212.JB17_LAk	NODE_340_length_12742_ID_198152	3	7875	7946	Gly	TCC	0	0	39.4
qiita_sid_11212_11212.JB17_LAk	NODE_340_length_12742_ID_198152	4	8161	8233	Gly	GCC	0	0	53.8
qiita_sid_11212_11212.JB17_LAk	NODE_340_length_12742_ID_198152	5	8531	8614	Cys	GCA	0	0	42.8
qiita_sid_11212_11212.JB17_LAk	NODE_340_length_12742_ID_198152	6	9180	9295	Undet	NNN	0	0	30.7
qiita_sid_11212_11212.JB17_LAk	NODE_340_length_12742_ID_198152	7	9306	9431	Pro	AGG	9345	9397	23.9	pseudo
qiita_sid_11212_11212.JB17_LAk	NODE_340_length_12742_ID_198152	8	9720	9793	Met	CAT	0	0	59.9
qiita_sid_11212_11212.JB17_LAk	NODE_540_length_10174_ID_153952	1	310	239	Sup	TTA	0	0	43.9
qiita_sid_11212_11212.JB17_LAk	NODE_1662_length_5667_ID_215498	1	1950	1877	Lys	TTT	0	0	51.9
qiita_sid_11212_11212.JB17_LAk	NODE_1662_length_5667_ID_215498	2	1868	1772	Undet	NNN	0	0	31.1	pseudo
qiita_sid_11212_11212.JB17_LAk	NODE_2766_length_4338_ID_202022	1	2314	2624	Lys	CTT	2351	2589	21.6	pseudo
qiita_sid_11212_11212.JB18_LAk	NODE_8_length_104110_ID_122981	1	29468	29558	Trp	CCA	0	0	37.4
qiita_sid_11212_11212.JB18_LAk	NODE_8_length_104110_ID_122981	2	29748	29820	Ile	TAT	0	0	50.3
qiita_sid_11212_11212.JB18_LAk	NODE_8_length_104110_ID_122981	3	30744	30814	Asn	GTT	0	0	47.6
qiita_sid_11212_11212.JB18_LAk	NODE_8_length_104110_ID_122981	4	31177	31251	Val	TAC	0	0	57.2
qiita_sid_11212_11212.JB18_LAk	NODE_8_length_104110_ID_122981	5	31578	31651	Ala	TGC	0	0	65.6
qiita_sid_11212_11212.JB18_LAk	NODE_8_length_104110_ID_122981	6	31981	32063	Tyr	GTA	0	0	62.3
qiita_sid_11212_11212.JB18_LAk	NODE_8_length_104110_ID_122981	7	32507	32580	Asp	GTC	0	0	63.5
qiita_sid_11212_11212.JB18_LAk	NODE_8_length_104110_ID_122981	8	32866	32936	Gln	TTG	0	0	54.1
qiita_sid_11212_11212.JB18_LAk	NODE_8_length_104110_ID_122981	9	32984	33056	Met	CAT	0	0	65.1
qiita_sid_11212_11212.JB18_LAk	NODE_8_length_104110_ID_122981	10	33067	33141	Phe	GAA	0	0	37.2
qiita_sid_11212_11212.JB18_LAk	NODE_8_length_104110_ID_122981	11	33152	33239	Leu	TAG	0	0	45.9	pseudo
qiita_sid_11212_11212.JB18_LAk	NODE_8_length_104110_ID_122981	12	33512	33585	Ile	GAT	0	0	60.7
qiita_sid_11212_11212.JB18_LAk	NODE_8_length_104110_ID_122981	13	33762	33834	Lys	TTT	0	0	53.8
qiita_sid_11212_11212.JB18_LAk	NODE_8_length_104110_ID_122981	14	33873	33946	Met	CAT	0	0	56.4
qiita_sid_11212_11212.JB18_LAk	NODE_8_length_104110_ID_122981	15	34144	34217	Arg	TCT	0	0	58.3
qiita_sid_11212_11212.JB18_LAk	NODE_8_length_104110_ID_122981	16	34878	34948	Asn	GTT	0	0	57.7
qiita_sid_11212_11212.JB18_LAk	NODE_8_length_104110_ID_122981	17	35321	35392	Glu	TTC	0	0	46.1	pseudo
qiita_sid_11212_11212.JB18_LAk	NODE_8_length_104110_ID_122981	18	36475	36555	Leu	AAG	0	0	52.6
qiita_sid_11212_11212.JB18_LAk	NODE_8_length_104110_ID_122981	19	36637	36708	Thr	TGT	0	0	78.1
qiita_sid_11212_11212.JB18_LAk	NODE_8_length_104110_ID_122981	20	36745	36829	Met	CAT	0	0	45.9
qiita_sid_11212_11212.JB18_LAk	NODE_8_length_104110_ID_122981	21	37163	37252	Ser	TGA	0	0	61.3
qiita_sid_11212_11212.JB18_LAk	NODE_8_length_104110_ID_122981	22	42742	42812	Gln	CTG	0	0	48.9	pseudo
qiita_sid_11212_11212.JB18_LAk	NODE_15_length_73343_ID_111582	1	2282	2592	Lys	CTT	2319	2557	21.6	pseudo
qiita_sid_11212_11212.JB18_LAk	NODE_15_length_73343_ID_111582	2	11163	11236	His	GTG	0	0	30.4
qiita_sid_11212_11212.JB18_LAk	NODE_15_length_73343_ID_111582	3	11257	11428	Pro	TGG	11296	11392	57.5
qiita_sid_11212_11212.JB18_LAk	NODE_15_length_73343_ID_111582	4	12136	12207	Gly	TCC	0	0	39.4
qiita_sid_11212_11212.JB18_LAk	NODE_15_length_73343_ID_111582	5	12422	12494	Gly	GCC	0	0	53.8
qiita_sid_11212_11212.JB18_LAk	NODE_15_length_73343_ID_111582	6	12792	12875	Cys	GCA	0	0	42.8
qiita_sid_11212_11212.JB18_LAk	NODE_15_length_73343_ID_111582	7	13441	13556	Undet	NNN	0	0	30.7
qiita_sid_11212_11212.JB18_LAk	NODE_15_length_73343_ID_111582	8	13981	14054	Met	CAT	0	0	59.9
qiita_sid_11212_11212.JB18_LAk	NODE_105_length_25226_ID_67821	1	12427	12498	Sup	TTA	0	0	43.9
qiita_sid_11212_11212.JB18_LAk	NODE_139_length_20897_ID_186328	1	2228	2155	Lys	TTT	0	0	51.9
qiita_sid_11212_11212.JB18_LAk	NODE_139_length_20897_ID_186328	2	2146	2050	Undet	NNN	0	0	31.1	pseudo
spain_SRR5579978_Lak_Phage_25_93	spain_SRR5579978__NODE_50_length_150954_cov_90.917522	1	126504	126433	Sup	TTA	0	0	52.5
spain_SRR5579978_Lak_Phage_25_93	spain_SRR5579978__NODE_50_length_150954_cov_90.917522	2	62753	62682	Sup	CTA	0	0	56.6
spain_SRR5579978_Lak_Phage_25_93	spain_SRR5579978__NODE_50_length_150954_cov_90.917522	3	48993	48921	Lys	TTT	0	0	52
spain_SRR5579978_Lak_Phage_25_93	spain_SRR5579978__NODE_117_length_100047_cov_93.336541	1	46748	46835	Leu	TAA	0	0	51
spain_SRR5579978_Lak_Phage_25_93	spain_SRR5579978__NODE_159_length_82582_cov_89.599200	1	30754	30665	Trp	CCA	0	0	35.4	pseudo
spain_SRR5579978_Lak_Phage_25_93	spain_SRR5579978__NODE_159_length_82582_cov_89.599200	2	30472	30400	Ile	TAT	0	0	50.3
spain_SRR5579978_Lak_Phage_25_93	spain_SRR5579978__NODE_159_length_82582_cov_89.599200	3	29501	29431	Asn	GTT	0	0	54
spain_SRR5579978_Lak_Phage_25_93	spain_SRR5579978__NODE_159_length_82582_cov_89.599200	4	29075	29001	Val	TAC	0	0	58.1
spain_SRR5579978_Lak_Phage_25_93	spain_SRR5579978__NODE_159_length_82582_cov_89.599200	5	28850	28777	Ala	TGC	0	0	71.7
spain_SRR5579978_Lak_Phage_25_93	spain_SRR5579978__NODE_159_length_82582_cov_89.599200	6	28441	28359	Tyr	GTA	0	0	60.3
spain_SRR5579978_Lak_Phage_25_93	spain_SRR5579978__NODE_159_length_82582_cov_89.599200	7	27526	27456	Gln	TTG	0	0	54.1
spain_SRR5579978_Lak_Phage_25_93	spain_SRR5579978__NODE_159_length_82582_cov_89.599200	8	27176	27104	Met	CAT	0	0	68
spain_SRR5579978_Lak_Phage_25_93	spain_SRR5579978__NODE_159_length_82582_cov_89.599200	9	26931	26849	Leu	TAG	0	0	50.8
spain_SRR5579978_Lak_Phage_25_93	spain_SRR5579978__NODE_159_length_82582_cov_89.599200	10	26577	26504	Ile	GAT	0	0	69.5
spain_SRR5579978_Lak_Phage_25_93	spain_SRR5579978__NODE_159_length_82582_cov_89.599200	11	26325	26253	Lys	TTT	0	0	66.9
spain_SRR5579978_Lak_Phage_25_93	spain_SRR5579978__NODE_159_length_82582_cov_89.599200	12	25506	25432	Met	CAT	0	0	64.6
spain_SRR5579978_Lak_Phage_25_93	spain_SRR5579978__NODE_159_length_82582_cov_89.599200	13	24540	24467	Asp	GTC	0	0	69.8
spain_SRR5579978_Lak_Phage_25_93	spain_SRR5579978__NODE_159_length_82582_cov_89.599200	14	23942	23869	Asn	GTT	0	0	80.1
spain_SRR5579978_Lak_Phage_25_93	spain_SRR5579978__NODE_159_length_82582_cov_89.599200	15	22991	22920	Glu	TTC	0	0	46.6
spain_SRR5579978_Lak_Phage_25_93	spain_SRR5579978__NODE_159_length_82582_cov_89.599200	16	22813	22733	Leu	AAG	0	0	51.3
spain_SRR5579978_Lak_Phage_25_93	spain_SRR5579978__NODE_159_length_82582_cov_89.599200	17	21695	21620	Thr	TGT	0	0	37.3	pseudo
spain_SRR5579978_Lak_Phage_25_93	spain_SRR5579978__NODE_159_length_82582_cov_89.599200	18	21283	21199	Met	CAT	0	0	42.9
spain_SRR5579978_Lak_Phage_25_93	spain_SRR5579978__NODE_159_length_82582_cov_89.599200	19	20901	20816	Ser	TGA	0	0	65.4
spain_SRR5579978_Lak_Phage_25_93	spain_SRR5579978__NODE_159_length_82582_cov_89.599200	20	12743	12673	Gln	CTG	0	0	62.2
spain_SRR5579983_Lak_Phage_25_113	spain_SRR5579983__NODE_1170_length_24836_cov_115.659599	1	2886	2797	Trp	CCA	0	0	35.4	pseudo
spain_SRR5579983_Lak_Phage_25_113	spain_SRR5579983__NODE_1170_length_24836_cov_115.659599	2	2604	2532	Ile	TAT	0	0	50.3
spain_SRR5579983_Lak_Phage_25_113	spain_SRR5579983__NODE_1170_length_24836_cov_115.659599	3	1633	1563	Asn	GTT	0	0	54
spain_SRR5579983_Lak_Phage_25_113	spain_SRR5579983__NODE_1170_length_24836_cov_115.659599	4	1207	1133	Val	TAC	0	0	58.1
spain_SRR5579983_Lak_Phage_25_113	spain_SRR5579983__NODE_1170_length_24836_cov_115.659599	5	982	909	Ala	TGC	0	0	71.7
spain_SRR5579983_Lak_Phage_25_113	spain_SRR5579983__NODE_1170_length_24836_cov_115.659599	6	573	491	Tyr	GTA	0	0	60.3
spain_SRR5579983_Lak_Phage_25_113	spain_SRR5579983__NODE_1250_length_23651_cov_110.649614	1	23232	23162	Gln	TTG	0	0	54.1
spain_SRR5579983_Lak_Phage_25_113	spain_SRR5579983__NODE_1250_length_23651_cov_110.649614	2	22882	22810	Met	CAT	0	0	68
spain_SRR5579983_Lak_Phage_25_113	spain_SRR5579983__NODE_1250_length_23651_cov_110.649614	3	22797	22644	Phe	GAA	22757	22679	26.5	pseudo
spain_SRR5579983_Lak_Phage_25_113	spain_SRR5579983__NODE_1250_length_23651_cov_110.649614	4	22637	22555	Leu	TAG	0	0	50.8
spain_SRR5579983_Lak_Phage_25_113	spain_SRR5579983__NODE_1250_length_23651_cov_110.649614	5	22283	22210	Ile	GAT	0	0	69.5
spain_SRR5579983_Lak_Phage_25_113	spain_SRR5579983__NODE_1250_length_23651_cov_110.649614	6	22031	21959	Lys	TTT	0	0	66.9
spain_SRR5579983_Lak_Phage_25_113	spain_SRR5579983__NODE_1250_length_23651_cov_110.649614	7	21212	21138	Met	CAT	0	0	64.6
spain_SRR5579983_Lak_Phage_25_113	spain_SRR5579983__NODE_1250_length_23651_cov_110.649614	8	20246	20173	Asp	GTC	0	0	69.8
spain_SRR5579983_Lak_Phage_25_113	spain_SRR5579983__NODE_1250_length_23651_cov_110.649614	9	19648	19575	Asn	GTT	0	0	80.1
spain_SRR5579983_Lak_Phage_25_113	spain_SRR5579983__NODE_1250_length_23651_cov_110.649614	10	18697	18626	Glu	TTC	0	0	46.6
spain_SRR5579983_Lak_Phage_25_113	spain_SRR5579983__NODE_1250_length_23651_cov_110.649614	11	18519	18439	Leu	AAG	0	0	51.3
spain_SRR5579983_Lak_Phage_25_113	spain_SRR5579983__NODE_1250_length_23651_cov_110.649614	12	17401	17326	Thr	TGT	0	0	37.3	pseudo
spain_SRR5579983_Lak_Phage_25_113	spain_SRR5579983__NODE_1250_length_23651_cov_110.649614	13	16989	16905	Met	CAT	0	0	42.9
spain_SRR5579983_Lak_Phage_25_113	spain_SRR5579983__NODE_1250_length_23651_cov_110.649614	14	16607	16522	Ser	TGA	0	0	65.4
spain_SRR5579983_Lak_Phage_25_113	spain_SRR5579983__NODE_1250_length_23651_cov_110.649614	15	8449	8379	Gln	CTG	0	0	62.2
spain_SRR5579983_Lak_Phage_25_113	spain_SRR5579983__NODE_222_length_69960_cov_113.892463	1	43311	43237	His	GTG	0	0	23.9
spain_SRR5579983_Lak_Phage_25_113	spain_SRR5579983__NODE_222_length_69960_cov_113.892463	2	43156	43084	Pro	TGG	0	0	51.8
spain_SRR5579983_Lak_Phage_25_113	spain_SRR5579983__NODE_222_length_69960_cov_113.892463	3	42965	42891	Arg	ACG	0	0	59.3
spain_SRR5579983_Lak_Phage_25_113	spain_SRR5579983__NODE_222_length_69960_cov_113.892463	4	42265	42195	Gly	TCC	0	0	59.7
spain_SRR5579983_Lak_Phage_25_113	spain_SRR5579983__NODE_222_length_69960_cov_113.892463	5	41760	41681	Cys	GCA	0	0	52.9
spain_SRR5579983_Lak_Phage_25_113	spain_SRR5579983__NODE_222_length_69960_cov_113.892463	6	41239	41120	Undet	NNN	0	0	26.3	pseudo
spain_SRR5579983_Lak_Phage_25_113	spain_SRR5579983__NODE_222_length_69960_cov_113.892463	7	40833	40760	Met	CAT	0	0	68.3
spain_SRR5579983_Lak_Phage_25_113	spain_SRR5579983__NODE_531_length_41766_cov_115.987047	1	30824	30752	Lys	TTT	0	0	52
spain_SRR5579983_Lak_Phage_25_113	spain_SRR5579983__NODE_732_length_33918_cov_113.938832	1	30177	30090	Leu	TAA	0	0	51
spain_SRR5579983_Lak_Phage_25_113	spain_SRR5579983__NODE_2339_length_14856_cov_114.908045	1	12472	12401	Sup	TTA	0	0	52.5
spain_SRR5579983_Lak_Phage_25_113	spain_SRR5579983__NODE_2788_length_13141_cov_120.730404	1	2895	2824	Sup	CTA	0	0	56.6
