# Supplementary material for: Closely related Lak megaphages replicate in the microbiomes of diverse animals
Source: iScience. 2021 Jul 16;24(8):102875. doi: 10.1016/j.isci.2021.102875 (PMC8346664; doi:10.1016/j.isci.2021.102875)
Supplement: Table S7. Available dietary information for animal diets investigated in this study, related to Table 1 [file mmc8.xlsx]

## Sheet: Table S7
Table S7 (Related to Table 1) | Available dietary information for animal diets investigated in this study.
Animal	Sample ID	Basal Diet composition (daily provision per animal)																	%, Dry Matter
Domesticates																		Available Analytical Constituent of Pig Diets	Bristol 1-4 (Ultra 400)	Bristol 5-6 (Olympic 408)	RVC AP1, AP2, Ap4 (Farmgate)
Racehorse	H A-F 1-3	Grass Hay (ad libitum), HDF Power Cubes(1) (4 bowls/d), Alfalfa haylage (handful/d)																Crude protein	21.1717	19.7216	19.7216
Pig (Cambridge)	FH2 3	Dry Sow Diet (ad libitum): Barley (49.7%), Wheat (20%), Wheatfeed (17.5%), Soya meal (4%), Soya oil (0.5%), Omega-3 (0.6%), Rapemeal (5%), Mins/Vits (2.7%)																Crude fat	4.64037	4.64037	3.7703
	FH1	Lactating Sow Diet (ad libitum): Wheat (47.95%), Barley (15%), Whatfeed (15%), Soya meal (15.5%), Soya oil (1.5%), Omega-3 (1.25%), Mins/Vits (3.8%)																Crude fibre	4.64037	6.38051	5.80046
	FH2 1-2, WE, WM, WL	Weanling Diet (ad libitum): Milk Powder (30%), Wheat (29%), Barley (15%), Full-fat soya (10%), Fish meal (7.5%), Soya oil (3%), Mins/Vits (2.5%)																Crude ash	4.64037	5.22042	5.22042
	FE, FM	Grower Diet (ad libitum): Wheat (45%), Barley (22.8%), Soya meal (18.9%), Full-fat soya (5%) Soya oil (2.4%), Rape meal (3%), Mins/Vits (2.9%)																Lys	1.39211	1.45012	1.39211
	FM/L, FL	Finisher Diet (ad libitum): Wheat (45.9%), Barley (20%), Soya meal (18.8%), Rape meal (7%), Weatfeed (5%), Soya oil (0.7%), Mins/Vits (2.6%)																Met	0.487239	0.37123	0.336427
Pig (Bristol)	1-4 (J, IL, C, PS, TS, R); 7-11 (L, V, R)	Ultra F400 Finisher Pellet(2) (ad libitum)																Calcium	0.696056	0.696056	0.696056
	5-6 (J, IL, C, PS, TS, R)	Olympic 408 Pellet with water(3) / milk (ad libitum)																Phospherous	0.429234	0.475638	0.533643
Pig (Royal Veterinary College)	AP1, AP2, AP4	Farmgate Pig Rearer Pellet(4) (ad libitum)																No other analytical constituents available on dry matter basis
	AP3, AP5	Sow diets unknown
Cow	CR 1-3, CF 1-3	Grass silage (27.5 kg/d), Straw (5 kg/d), Minerals (100 g/d)
Broiler Chicken	BC 2-4	Baby chick crumb(5) (ad libitum)
Mouse	M 1-5	Purified Formula Diet(6) (ad libitum)
Dog	Blu	KD+Mobility prescription diet(7) (450 g/d)
Zoological Society of London
Giraffe	G 1-3	Browse (ad libitum), Alfalfa haylage (ad libitum), Lineseed pellets (1 kg/d), Leafy vegetables/carrot/bamboo/kale (varied enrichment), ZSL Browser Pellet (12 kg/d; unknown composition)
Zebra	CZ 1-3	Meadow hay (ad libitum), ZSL Zebra pellet (1 kg/d; unknown composition), Browse (varied enrichment), Root vegetables (100 g/day)
Camel	CA	Meadow hay and Barley straw (ad libitum), ZSL Grazer pellet (500 g/d; unknown composition), Root vegetables (250 g/d), Browse (tri-weekly enrichment)
Asian Elephant	AEM. AEF	Meadow hay and Barley straw (ad libitum), El-E-VITE Pellet(8) (2 kg/d), Banana (0.5-1.5 kg/d), Training pellet (500 g/d) (ZSL, UK), Vitamin mix (ZSL, UK), Browse (daily enrichment)
Indian one-hored Rhinoceros	IRM, IRF	Meadow hay and alfalfa forage (ad libitum), Rhino pellet(9) (3 kg/d), Leaf vegetables (1.5 kg/d), Root vegetables (1.5 kg/d), Linseed lozenges (500 g/d), Banana (500 g/d), Browse (daily enrichment)
White Rhinoceros	WRM, WRF	Meadow hay (ad libitum), ZSL Zebra pellet (4.5 kg/d; unknown composition)
Red Forrest Duiker	RD	Alfalfa haylage (ad libitum), Root vegetables (200 g/d), ZSL Browser pellet (150 g/d; unknown composition)
Okapi	OM, OF	Alfalfa forage (ad libitum), Leaf vegetavles (1.2 kg/d), ZSL Browser cubes (400 g/d; unknown composition), Browse (daily enrichment)
Red River Hog	RH	Pig pellet (Charnwood-Milling, UK) (600 g/d; unknown composition), Root vegetables (400-500 g/d), Pulse mix (40 g/d), Brown rice (40 g/d), Browse (varied enrichment)
Warthog	WH 1-3	Meadow hay (ad libitum), Pig pellet (Charnwood-Milling, UK) (600 g/d; unknown composition), Steamed root vegetables (250 g/day), Vegatble mix (250 g/day), Pulses/invertebrates(varied enrichment)
Mangabey	WN 1-3	Leaf vegetables (350 g/day), Root vegetables (200 g/day), Vegetable mix (200 g/day), Pulses (70 g/day), Browse (weekly enrichment), Leafeater Pellet(10) (60g/day)
Colobus Monkey	EC 1-3	Leaf vegetables (560 g/day), Alfalfa haylage (200 g/day), Root vegetables (200 g/day), Vegetable mix (200 g/day), Pulses (70 g/day), Browse (daily enrichment), Leafeater Pellet(10) (80 g/day)
Gorilla	LG	Leafy vegetables (3 kg/d), Vegetable mix (2 kg/d), Root vegetables (180 g/d), Leafeater pellet(10) (150 g/d), Nuts/seeds (25 g/d), Pulse mix (25 g/d), Brown rice (7 g/d)
Diana Monkey	DM	Leafy vegetables (350 g/d), Vegetable mix (200 g/d), Root vegetables (200 g/d), Leafeater pellet(10) (60 g/d), Boiled egg (15 g/d), Invertebrate prey (15 g/d), Nuts/seeds (5 g/d)
Ring-tailed Lemur	RL	Leaf vegetables (80 g/d), Root vegetables (80 g/d), Vegetable mix (80 g/d), Pulses (70 g/d), Leafeater Pellet(10) (35 g/d)
Gentle Lemur	GL	Leaf vegetables (150 g/d), Readigrass (100 g/d), Leafeater Pellet(10) (10 g/d), Browse (daily enrichment)
Squirell Monkey	SM	Vegetable mix (70 g/d), Root vegetables (30 g/d), Leafeater Pellet(10) (20 g/d), Avocado (10 g/d), Raspberries (10 g/d), Invertebrate prey (5 g/d), Pulse mix (5 g/d)
Tree Kangaroo	TK	Leaf vegetables (330 g/d), Vegetable mix (300 g/d), Root vegetables (165 g/d) Leafeater pellet(10) (165 g/d), Pulse mix (11 g/d), Browse (daily enrichment)
Wallaby (London)	WLo	Meadow hay (ad libitum), Root vegetables (240 g/d), Macropod pellet(11) (120 g/d)
Wallaby (Whipsnade)	WW	Natural grazing only
Mara	PM	Natural grazing only
Galapagos Tortoise (Adult)	GTA	Ficus religiosa and F. benjamina leaf litter (ad libitum), Leaf vegetables (290 g/d)Meadow hay (265 g/d), Agrobs pellet(12) (195 g/d)
Galapagos Tortoise (Juvenile)	GTJ	Ficus religiosa and F. benjamina leaf litter (ad libitum), Leaf vegetables (150 g/d)Meadow hay (130 g/d), Agrobs pellet(12) (150 g/d), Nutrobal (1 g/d; Vetark, UK)
Additional Samples
Horses	HG1	2x daily, mash (with water): Veteran Pellets(13) (1/2 cup), Alfalfa haylage (1/2 cup), Horse and Pony mix (Frosburys, UK; unknown composition) (1/4 cup), Synbiotics (Protexin® 15 Plus, 1 scoop), Garlic powder (1 scoop). 3x daily: Hay and Grazing
Horses	H H-J	Pasture fed only
Dog (Allaway et al., 2020)	2 Dog Metagenomes	Pedigree Canine Complete, Adult (as per animal requirements) (14)
Dog	DL and DE	Science Plan, Mature Adult (7+) (as per animal requirements) (15)
Dog	DT	Forthglade wet, puppy (as per animal requirements (16)
1. HDF Power Cubes (Spillers, UK): Soya Hulls, Wheatfeed, Wheat, Sunflower Extract, Molasses, Barley, Rice Bran, Soya Bean Meal, Rapeseed Oil, Calcium Carbonate, Salt, Vitamin, Mins/Vits, Live Yeast
2. Ultra Finisher 400 pellet (ForFarmers, UK): Wheat, Barley, Soya Bean Beal, Bakery by-product, Rapeseed Meal, Sunflower Seed Meal, Calcium Carbonate, Vegetable Oil + Fat, Sodium Chloride, Sodium Carbonate , Mins/Vits, Digestibility Enhancers (beta-gluconase; beta-xylanase; phytase)
3. Farmgate Pig Rearer Pellet (ForFarmers, UK): Wheat, Barley, Wheatfeed, Rapeseed Meal, Sunflower Seed Meal, Bakery by-product, Calcium Carbonate, sodium Chloride, Mins/Vits, Digestibility Enhancers (beta-gluconase; beta-xylanase; phytase)
4. Olympic 408 Pellet (ForFarmers, UK): Wheat, Barley, Rapeseed Meal, Oats, Soya Bean Meal (GM*2), Sunflower Seed Meal, Distillers Maize (GM*2), Vegetable Oil + Fat, Calcium Carbonate, Sodium Chloride, Mins/Vits, DIgestibility Enhancers (beta-gluconase; beta-xylanase; phytase)
5. Baby Chick Crumb (Smallholder Feeds, UK): Wheat, Wheatfeed, Beans, Linseed, Potato protein, Peas, Di-calcium phosphate, Maize gluten, Calcium carbonate, Yeast, Salt, Sodium bicarbonate, Seaweed, Nettle, Garlic, Fructo-oligosaccharides, Mins/Vits
6. Laboratory Mouse Formula: Sucrose, Caesin, Corn starch, Corn oil, Maltodextrin, Anhydrous milkfat, Cellulose, Calcium phosphate, Choline bitartrate, Mineral mix, Dl-Methionine, Ethoxyquin.
7. KD+Mobility Prescription Diet (Hills, UK): Grains, seeds, oils & fats, vegetable by-products, meat & meat by-products, eggs & egg by-products, vegetable protein extracts, Mins/Vits, molluscs & crustaceans.
8. El-E-Vite Pellet (Mazuri, USA): Wheatfeed, Oat Hulls and Bran, Grass Meal, Barley, Wheat Bran, Soya Hulls, Molasses, Mins/Vits, Linseed Expeller, Dehulled Extracted Toasted Soya, Soya Bean Oil.
9. Rhino Pellet (Mazuri, USA): Timothy Hay, Oat Hulls, Soya Hulls, Soya Meal, Wheat Middlings, Whole Aspen, Molasses, Lignin Sulfonate, Soya Oil, Flaxseed, Mins/Vits
10. Leafeater Pellet (DK Zoological, UK): Pea Fibres, Maize, Soya Protein Concentrate, Maize Gluten Meal, Soya Hulls, Red Beet, Rice, Linseed Oil, Apple Pulp, Di-Sodiumphosphate, Dextrose, Alfalfameal, Lignocellulose, Brewers Yeast, Calcium Carbonate, Vitamins
11. Macropod Pellet (Mazuri, USA): Soya Hulls, Oat Hulls, Dehulled Soya Meal, Wheat Middlings, Oats, Flaxseed, Wheatgerm, Beet Pulp, Molasses, Soya Oil, Probiotics, Mins/Vits
12. Tortoise pellet (Agrobos, Germany): Meadow Grass and Herb Mixture
13. Veteran pellets (Pure Feed Company, UK): Soya Hulls (GM), Oatfeed, Unmolassed Sugar Beet, Micronised Linseed, Wheatfeed, Soya Oil (GM), Salt, Di-calcium Phosphate, Fructo-oligosaccharides, Brewers Yeast, Limestone, Vistacell Yeast, Probiotics (Saccharomyces cerevisiae MUCL 39885), Mins/Vits
14. Pedigree adult complete Dry (Mars, USA): Cereals,Meats and Animal Derivatives (18%, including 4% Chicken in the Brown Kibbles),Oils and Fats (including 0.4% Sunflower Oil),Vegetable Protein Extracts,Derivatives of Vegetable Origin (including 1% Dried Beet Pulp),Vegetables (4% Carrots in the Orange Kibbles, 4% Peas in the Green Kibbles),Minerals Analytical constituents (%): Protein: 21, Fat co…
15. Science Plan Mature Adult (7+) Medium (Hills, UK): Maize, wheat, chicken and turkey meal, animal fat, digest, flaxseed, dried beet pulp, minerals, vegetable oil, pork cartilage (source of chondroitin sulphate), crustacean shell hydrolysate (source of glucosamine), Mins/Vits.
16. Forthglade Wet Puppy (Forthglade Foods, UK): Turkey (75%), Butternut Squash (4%), Carrots (2%), Peas (2%), Minerals, Linseed Oil (0.5%), Seaweed (0.45%), Prebiotic – Fructooligosaccharide, Yucca, Glucosamine (100mg/kg), Chondroitin (100mg/kg), Camomile, Parsley, Rosemary, Nettle.
