# Supplementary material for: Closely related Lak megaphages replicate in the microbiomes of diverse animals
Source: iScience. 2021 Jul 16;24(8):102875. doi: 10.1016/j.isci.2021.102875 (PMC8346664; doi:10.1016/j.isci.2021.102875)
Supplement: Table S8 The raw data of qPCR results for pig and horse samples investigated in this study, related to Figure 1 and Table 1 [file mmc9.xlsx]

## Sheet: Table S8
Table S8 (Related to Figure 1 and Table 1) | The raw data of qPCR results for pig and horse samples inverstigated in this study.
Pig GIT Sites										GIT sites, mean of technical replicates
Target	Sample Name	GIT Site	Sample Type	Cq (Quantification Cycle)	Quantity, ng	Log Quantity, ng	Copy Number	Log Copy Number		Target	Farm	Pen	Sex	Plate	Pig ID	Sample ID	GIT Site	Sample Type	Log Copy Number						P<W*
Lak Phage MCP	C2	Caecum	Lumen	17.44	0.000172058	-3.76432	1.29746e+06	6.11309		Lak Phage MCP	A	1	Gilt	2	1	J1	Jejunum	Lumen	2.72316		Lumen	Caecum	Lak Log Copy Number		0.4642
Lak Phage MCP	C2	Caecum	Lumen	17.16	0.000209595	-3.67862	1.58052e+06	6.1988		Lak Phage MCP	A	1	Boar	1	2	J2	Jejunum	Lumen	2.88995		Mucosa	Caecum	Lak Log Copy Number		0.5615
Lak Phage MCP	C2	Caecum	Lumen	17.14	0.00021257	-3.6725	1.60295e+06	6.20492		Lak Phage MCP	A	2	Boar	1	3	J3	Jejunum	Lumen	2.91036		Lumen	Distal Spiral	Lak Log Copy Number		0.6753
Lak Phage MCP	D2	Distal Spiral	Lumen	18.15	0.000104316	-3.98165	786627	5.89577		Lak Phage MCP	A	2	Gilt	2	4	J4	Jejunum	Lumen	2.33254		Mucosa	Distal Spiral	Lak Log Copy Number		0.3721
Lak Phage MCP	D2	Distal Spiral	Lumen	18.05	0.000111933	-3.95104	844069	5.92638		Lak Phage MCP	B	3	Gilt	2	5	J5	Jejunum	Lumen	2.02954		Lumen	Ileum	Lak Log Copy Number		0.6835
Lak Phage MCP	D2	Distal Spiral	Lumen	17.99	0.000116768	-3.93268	880529	5.94474		Lak Phage MCP	B	3	Boar	3	6	J6	Jejunum	Lumen	2.45719		Mucosa	Ileum	Lak Log Copy Number		0.321
Lak Phage MCP	I2	Ileum	Lumen	28.23	8.56939e-08	-7.06705	646.202	2.81037		Lak Phage MCP	A	1	Gilt	4	1	JM1	Jejunum	Mucosa	2.88696		Lumen	Jejunum	Lak Log Copy Number		0.5445
Lak Phage MCP	I2	Ileum	Lumen	28.17	8.93954e-08	-7.04868	674.115	2.82873		Lak Phage MCP	A	1	Boar	4	2	JM2	Jejunum	Mucosa	2.57342		Mucosa	Jejunum	Lak Log Copy Number		0.9679
Lak Phage MCP	I2	Ileum	Lumen	27.92	1.0662e-07	-6.97216	804.002	2.90526		Lak Phage MCP	A	2	Boar	4	3	JM3	Jejunum	Mucosa	3.59311		Lumen	Proximal Spiral	Lak Log Copy Number		0.1225
Lak Phage MCP	J2	Jejunum	Lumen	34.01	1.45795e-09	-8.83626	10.9941	1.04116		Lak Phage MCP	A	2	Gilt	3	4	JM4	Jejunum	Mucosa	2.41878		Mucosa	Proximal Spiral	Lak Log Copy Number		0.6473
Lak Phage MCP	J2	Jejunum	Lumen	28.12	9.26019e-08	-7.03338	698.295	2.84404		Lak Phage MCP	B	3	Gilt	3	5	JM5	Jejunum	Mucosa	3.21525		Lumen	Rectum	Lak Log Copy Number		0.337
Lak Phage MCP	J2	Jejunum	Lumen	27.82	1.14406e-07	-6.94155	862.712	2.93587		Lak Phage MCP	B	3	Boar	3	6	JM6	Jejunum	Mucosa	2.07771		Mucosa	Rectum	Lak Log Copy Number		0.5286
Lak Phage MCP	P2	Proximal Spiral	Lumen	17	0.000234615	-3.62964	1.76919e+06	6.24777		Lak Phage MCP	A	1	Gilt	1	2	I2	Ileum	Lumen	2.84812		Caecum	Lumen	Prevotella Log Copy Number		0.8748
Lak Phage MCP	P2	Proximal Spiral	Lumen	16.81	0.000268233	-3.57149	2.0227e+06	6.30593		Lak Phage MCP	A	1	Boar	1	3	I3	Ileum	Lumen	3.1032		Distal Spiral	Lumen	Prevotella Log Copy Number		0.318
Lak Phage MCP	P2	Proximal Spiral	Lumen	16.77	0.000275903	-3.55924	2.08053e+06	6.31817		Lak Phage MCP	A	2	Boar	2	4	I4	Ileum	Lumen	2.00556		Ileum	Lumen	Prevotella Log Copy Number		0.4792
Lak Phage MCP	R2	Rectum	Lumen	19.16	5.11915e-05	-4.2908	386026	5.58662		Lak Phage MCP	A	2	Gilt	2	5	I5	Ileum	Lumen	2.63554		Jejunum	Lumen	Prevotella Log Copy Number		0.908
Lak Phage MCP	R2	Rectum	Lumen	18.95	5.93577e-05	-4.22652	447606	5.6509		Lak Phage MCP	B	3	Gilt	4	1	IM1	Ileum	Mucosa	2.75547		Proximal Spiral	Lumen	Prevotella Log Copy Number		0.5178
Lak Phage MCP	R2	Rectum	Lumen	18.68	7.17996e-05	-4.14388	541428	5.73354		Lak Phage MCP	B	3	Boar	4	2	IM2	Ileum	Mucosa	2.55043		Rectum	Lumen	Prevotella Log Copy Number		0.0908
Lak Phage MCP	I3	Ileum	Lumen	27.62	1.31724e-07	-6.88033	993.309	2.99708		Lak Phage MCP	A	1	Gilt	4	3	IM3	Ileum	Mucosa	2.64054		Caecum	Mucosa	Prevotella Log Copy Number		0.2572
Lak Phage MCP	I3	Ileum	Lumen	27.26	1.69769e-07	-6.77014	1280.2	3.10728		Lak Phage MCP	A	1	Boar	3	4	IM4	Ileum	Mucosa	2.70134		Distal Spiral	Mucosa	Prevotella Log Copy Number		0.2944
Lak Phage MCP	I3	Ileum	Lumen	26.94	2.1272e-07	-6.67219	1604.08	3.20523		Lak Phage MCP	A	2	Boar	3	5	IM5	Ileum	Mucosa	2.5468		Ileum	Mucosa	Prevotella Log Copy Number		0.0438
Lak Phage MCP	J3	Jejunum	Lumen	28.13	9.19516e-08	-7.03644	693.39	2.84098		Lak Phage MCP	A	2	Gilt	3	6	IM6	Ileum	Mucosa	2.57332		Jejunum	Mucosa	Prevotella Log Copy Number		0.8864
Lak Phage MCP	J3	Jejunum	Lumen	27.86	1.11225e-07	-6.9538	838.73	2.92362		Lak Phage MCP	B	3	Gilt	2	1	C1	Caecum	Lumen	6.39464		Proximal Spiral	Mucosa	Prevotella Log Copy Number		0.7536
Lak Phage MCP	J3	Jejunum	Lumen	27.72	1.2276e-07	-6.91094	925.71	2.96648		Lak Phage MCP	B	3	Boar	1	2	C2	Caecum	Lumen	6.17227		Rectum	Mucosa	Prevotella Log Copy Number		0.4291
Lak Phage MCP	C1	Caecum	Lumen	17.8	0.000301904	-3.52013	2.27661e+06	6.35729		Lak Phage MCP	A	1	Boar	2	3	C3	Caecum	Lumen	6.79726
Lak Phage MCP	C1	Caecum	Lumen	17.53	0.000358576	-3.44542	2.70396e+06	6.432		Lak Phage MCP	A	2	Boar	2	4	C4	Caecum	Lumen	6.39326		*P Values higher than 0.05 = ho that data is normally distributed cannot be rejected.
Lak Phage MCP	C1	Caecum	Lumen	.	.	.	.	.		Lak Phage MCP	A	2	Gilt	2	5	C5	Caecum	Lumen	5.56036
Lak Phage MCP	D1	Distal Spiral	Lumen	18.02	0.000262418	-3.58101	1.97885e+06	6.29641		Lak Phage MCP	B	3	Gilt	3	6	C6	Caecum	Lumen	6.28861
Lak Phage MCP	D1	Distal Spiral	Lumen	17.62	0.000338592	-3.47032	2.55327e+06	6.4071		Lak Phage MCP	A	1	Gilt	4	1	CM1	Caecum	Mucosa	5.82005
Lak Phage MCP	D1	Distal Spiral	Lumen	17.56	0.000351787	-3.45372	2.65276e+06	6.4237		Lak Phage MCP	A	1	Boar	4	2	CM2	Caecum	Mucosa	6.03153
Lak Phage MCP	J1	Jejunum	Lumen	31.01	6.67619e-08	-7.17547	503.439	2.70195		Lak Phage MCP	A	2	Boar	4	3	CM3	Caecum	Mucosa	6.29542
Lak Phage MCP	J1	Jejunum	Lumen	30.97	6.84852e-08	-7.1644	516.435	2.71302		Lak Phage MCP	A	2	Gilt	3	4	CM4	Caecum	Mucosa	5.32299
Lak Phage MCP	J1	Jejunum	Lumen	30.82	7.53535e-08	-7.1229	568.227	2.75452		Lak Phage MCP	B	3	Gilt	3	5	CM5	Caecum	Mucosa	4.73753
Lak Phage MCP	P1	Proximal Spiral	Lumen	17.8	0.000301904	-3.52013	2.27661e+06	6.35729		Lak Phage MCP	B	3	Boar	3	6	CM6	Caecum	Mucosa	4.86578
Lak Phage MCP	P1	Proximal Spiral	Lumen	17.78	0.000305776	-3.5146	2.3058e+06	6.36282		Lak Phage MCP	A	1	Gilt	2	1	P1	Proximal Spiral	Lumen	6.43753
Lak Phage MCP	P1	Proximal Spiral	Lumen	16.95	0.000518887	-3.28493	3.91284e+06	6.59249		Lak Phage MCP	A	1	Boar	1	2	P2	Proximal Spiral	Lumen	6.29063
Lak Phage MCP	R1	Rectum	Lumen	19.85	8.17737e-05	-4.08739	616641	5.79003		Lak Phage MCP	A	2	Boar	2	3	P3	Proximal Spiral	Lumen	6.85629
Lak Phage MCP	R1	Rectum	Lumen	19.77	8.60499e-05	-4.06525	648887	5.81217		Lak Phage MCP	A	2	Gilt	2	4	P4	Proximal Spiral	Lumen	6.38127
Lak Phage MCP	R1	Rectum	Lumen	19.71	8.94032e-05	-4.04865	674174	5.82877		Lak Phage MCP	B	3	Gilt	2	5	P5	Proximal Spiral	Lumen	5.40817
Lak Phage MCP	R1	Rectum	Lumen	18.81	0.000158633	-3.79961	1.19622e+06	6.07781		Lak Phage MCP	B	3	Boar	3	6	P6	Proximal Spiral	Lumen	6.36268
Lak Phage MCP	C3	Caecum	Lumen	16.34	0.000765361	-3.11613	5.77145e+06	6.76128		Lak Phage MCP	A	1	Gilt	4	1	PM1	Proximal Spiral	Mucosa	5.84948
Lak Phage MCP	C3	Caecum	Lumen	16.2	0.000836769	-3.07739	6.30993e+06	6.80002		Lak Phage MCP	A	1	Boar	4	2	PM2	Proximal Spiral	Mucosa	6.14922
Lak Phage MCP	C3	Caecum	Lumen	16.09	0.000897519	-3.04696	6.76803e+06	6.83046		Lak Phage MCP	A	2	Boar	4	3	PM3	Proximal Spiral	Mucosa	6.12532
Lak Phage MCP	D3	Distal Spiral	Lumen	17.04	0.00048997	-3.30983	3.69477e+06	6.56759		Lak Phage MCP	A	2	Gilt	3	4	PM4	Proximal Spiral	Mucosa	5.73173
Lak Phage MCP	D3	Distal Spiral	Lumen	16.79	0.000574575	-3.24065	4.33277e+06	6.63677		Lak Phage MCP	B	3	Gilt	3	5	PM5	Proximal Spiral	Mucosa	5.19977
Lak Phage MCP	D3	Distal Spiral	Lumen	16.56	0.000665258	-3.17701	5.01659e+06	6.70041		Lak Phage MCP	B	3	Boar	3	6	PM6	Proximal Spiral	Mucosa	5.4885
Lak Phage MCP	P3	Proximal Spiral	Lumen	16.08	0.000903256	-3.04419	6.81129e+06	6.83323		Lak Phage MCP	A	1	Gilt	2	1	D1	Distal Spiral	Lumen	6.37574
Lak Phage MCP	P3	Proximal Spiral	Lumen	16.01	0.000944454	-3.02482	7.12196e+06	6.8526		Lak Phage MCP	A	1	Boar	1	2	D2	Distal Spiral	Lumen	5.9223
Lak Phage MCP	P3	Proximal Spiral	Lumen	15.9	0.00101302	-2.99438	7.63902e+06	6.88304		Lak Phage MCP	A	2	Boar	2	3	D3	Distal Spiral	Lumen	6.63492
Lak Phage MCP	R3	Rectum	Lumen	16.79	0.000574575	-3.24065	4.33277e+06	6.63677		Lak Phage MCP	A	2	Gilt	2	4	D4	Distal Spiral	Lumen	5.8795
Lak Phage MCP	R3	Rectum	Lumen	16.36	0.00075567	-3.12167	5.69837e+06	6.75575		Lak Phage MCP	B	3	Gilt	2	5	D5	Distal Spiral	Lumen	5.1868
Lak Phage MCP	R3	Rectum	Lumen	16.28	0.000795186	-3.09953	5.99636e+06	6.77789		Lak Phage MCP	B	3	Boar	3	6	D6	Distal Spiral	Lumen	6.27033
Lak Phage MCP	C4	Caecum	Lumen	17.95	0.000274387	-3.56164	2.0691e+06	6.31578		Lak Phage MCP	A	1	Gilt	4	1	DM1	Distal Spiral	Mucosa	5.51847
Lak Phage MCP	C4	Caecum	Lumen	17.68	0.000325893	-3.48693	2.4575e+06	6.39049		Lak Phage MCP	A	1	Boar	4	2	DM2	Distal Spiral	Mucosa	5.96901
Lak Phage MCP	C4	Caecum	Lumen	17.38	0.000394537	-3.40391	2.97513e+06	6.47351		Lak Phage MCP	A	2	Boar	4	3	DM3	Distal Spiral	Mucosa	6.47379
Lak Phage MCP	D4	Distal Spiral	Lumen	19.76	8.65999e-05	-4.06248	653035	5.81494		Lak Phage MCP	A	2	Gilt	3	4	DM4	Distal Spiral	Mucosa	5.33213
Lak Phage MCP	D4	Distal Spiral	Lumen	19.46	0.000104841	-3.97947	790586	5.89795		Lak Phage MCP	B	3	Gilt	3	5	DM5	Distal Spiral	Mucosa	5.05872
Lak Phage MCP	D4	Distal Spiral	Lumen	19.36	0.000111738	-3.9518	842598	5.92562		Lak Phage MCP	B	3	Boar	3	6	DM6	Distal Spiral	Mucosa	5.05026
Lak Phage MCP	I4	Ileum	Lumen	34.17	8.91506e-09	-8.04988	67.2269	1.82754		Lak Phage MCP	A	1	Gilt	2	1	R1	Rectum	Lumen	5.8772
Lak Phage MCP	I4	Ileum	Lumen	33.26	1.59195e-08	-7.79807	120.046	2.07935		Lak Phage MCP	A	1	Boar	1	2	R2	Rectum	Lumen	5.65702
Lak Phage MCP	I4	Ileum	Lumen	33.15	1.70753e-08	-7.76763	128.762	2.10979		Lak Phage MCP	A	2	Boar	2	3	R3	Rectum	Lumen	6.72347
Lak Phage MCP	J4	Jejunum	Lumen	32.59	2.43964e-08	-7.61267	183.969	2.26475		Lak Phage MCP	A	2	Gilt	2	4	R4	Rectum	Lumen	6.25306
Lak Phage MCP	J4	Jejunum	Lumen	32.1	3.33361e-08	-7.47709	251.381	2.40033		Lak Phage MCP	B	3	Gilt	2	5	R5	Rectum	Lumen	5.48381
Lak Phage MCP	J4	Jejunum	Lumen	.	.	.	.	.		Lak Phage MCP	B	3	Boar	3	6	R6	Rectum	Lumen	5.62749
Lak Phage MCP	P4	Proximal Spiral	Lumen	17.87	0.000288735	-3.5395	2.1773e+06	6.33792		Lak Phage MCP	A	1	Gilt	4	1	RM1	Rectum	Mucosa	5.21321
Lak Phage MCP	P4	Proximal Spiral	Lumen	17.81	0.000299987	-3.5229	2.26215e+06	6.35452		Lak Phage MCP	A	1	Boar	4	2	RM2	Rectum	Mucosa	5.18194
Lak Phage MCP	P4	Proximal Spiral	Lumen	17.46	0.000374931	-3.42605	2.82729e+06	6.45137		Lak Phage MCP	A	2	Boar	4	3	RM3	Rectum	Mucosa	6.34231
Lak Phage MCP	R4	Rectum	Lumen	18.33	0.000215384	-3.66679	1.62417e+06	6.21063		Lak Phage MCP	A	2	Gilt	3	4	RM4	Rectum	Mucosa	4.83377
Lak Phage MCP	R4	Rectum	Lumen	18.13	0.000244656	-3.61144	1.8449e+06	6.26597		Lak Phage MCP	B	3	Gilt	3	5	RM5	Rectum	Mucosa	4.68929
Lak Phage MCP	R4	Rectum	Lumen	18.07	0.00025419	-3.59484	1.9168e+06	6.28258		Lak Phage MCP	B	3	Boar	3	6	RM6	Rectum	Mucosa	5.67778
Lak Phage MCP	C5	Caecum	Lumen	20.8	4.46415e-05	-4.35026	336634	5.52716		Prevotella 16s	A	1	Gilt	7	1	C1	Caecum	Lumen	9.16775
Lak Phage MCP	C5	Caecum	Lumen	20.74	4.63812e-05	-4.33366	349752	5.54376		Prevotella 16s	A	1	Boar	7	2	C2	Caecum	Lumen	9.0657
Lak Phage MCP	C5	Caecum	Lumen	20.5	5.40446e-05	-4.26725	407540	5.61017		Prevotella 16s	A	2	Boar	8	3	C3	Caecum	Lumen	9.48083
Lak Phage MCP	D5	Distal Spiral	Lumen	22.43	1.58016e-05	-4.8013	119157	5.07612		Prevotella 16s	A	2	Gilt	8	4	C4	Caecum	Lumen	9.01789
Lak Phage MCP	D5	Distal Spiral	Lumen	21.9	2.21492e-05	-4.65464	167023	5.22278		Prevotella 16s	B	3	Gilt	8	5	C5	Caecum	Lumen	9.32684
Lak Phage MCP	D5	Distal Spiral	Lumen	21.76	2.42157e-05	-4.6159	182606	5.26152		Prevotella 16s	B	3	Boar	6	6	C6	Caecum	Lumen	9.26721
Lak Phage MCP	I5	Ileum	Lumen	33.29	1.56181e-08	-7.80637	117.774	2.07105		Prevotella 16s	A	1	Gilt	5	1	CM1	Caecum	Mucosa	8.26229
Lak Phage MCP	I5	Ileum	Lumen	29.21	2.10187e-07	-6.67739	1584.99	3.20003		Prevotella 16s	A	1	Boar	5	2	CM2	Caecum	Mucosa	8.65895
Lak Phage MCP	I5	Ileum	Lumen	.	.	.	.	.		Prevotella 16s	A	2	Boar	5	3	CM3	Caecum	Mucosa	8.67147
Lak Phage MCP	J5	Jejunum	Lumen	34.41	7.65092e-09	-8.11629	57.6943	1.76113		Prevotella 16s	A	2	Gilt	6	4	CM4	Caecum	Mucosa	8.42429
Lak Phage MCP	J5	Jejunum	Lumen	33.58	1.29832e-08	-7.88662	97.9044	1.9908		Prevotella 16s	B	3	Gilt	6	5	CM5	Caecum	Mucosa	8.39822
Lak Phage MCP	J5	Jejunum	Lumen	32.33	2.87919e-08	-7.54073	217.115	2.33669		Prevotella 16s	B	3	Boar	6	6	CM6	Caecum	Mucosa	7.78027
Lak Phage MCP	P5	Proximal Spiral	Lumen	21.35	3.14448e-05	-4.50245	237119	5.37497		Prevotella 16s	A	1	Gilt	7	1	D1	Distal Spiral	Lumen	7.87621
Lak Phage MCP	P5	Proximal Spiral	Lumen	21.28	3.2879e-05	-4.48308	247934	5.39434		Prevotella 16s	A	1	Boar	7	2	D2	Distal Spiral	Lumen	8.71383
Lak Phage MCP	P5	Proximal Spiral	Lumen	21.06	3.78263e-05	-4.42221	285242	5.45521		Prevotella 16s	A	2	Boar	8	3	D3	Distal Spiral	Lumen	9.06621
Lak Phage MCP	R5	Rectum	Lumen	21.03	3.85563e-05	-4.4139	290746	5.46351		Prevotella 16s	A	2	Gilt	8	4	D4	Distal Spiral	Lumen	8.74582
Lak Phage MCP	R5	Rectum	Lumen	20.96	4.03149e-05	-4.39453	304007	5.48288		Prevotella 16s	B	3	Gilt	8	5	D5	Distal Spiral	Lumen	8.65699
Lak Phage MCP	R5	Rectum	Lumen	20.88	4.24231e-05	-4.3724	319905	5.50502		Prevotella 16s	B	3	Boar	6	6	D6	Distal Spiral	Lumen	8.03131
Lak Phage MCP	CM4	Caecum	Mucosa	22.21	2.84913e-05	-4.54529	214848	5.33213		Prevotella 16s	A	1	Gilt	5	1	DM1	Distal Spiral	Mucosa	9.05821
Lak Phage MCP	CM4	Caecum	Mucosa	22.2	2.86718e-05	-4.54254	216209	5.33487		Prevotella 16s	A	1	Boar	5	2	DM2	Distal Spiral	Mucosa	9.07506
Lak Phage MCP	CM4	Caecum	Mucosa	22.32	2.65788e-05	-4.57546	200426	5.30195		Prevotella 16s	A	2	Boar	5	3	DM3	Distal Spiral	Mucosa	9.19375
Lak Phage MCP	DM4	Distal Spiral	Mucosa	22.27	2.74317e-05	-4.56175	206857	5.31567		Prevotella 16s	A	2	Gilt	6	4	DM4	Distal Spiral	Mucosa	8.98272
Lak Phage MCP	DM4	Distal Spiral	Mucosa	22.17	2.92203e-05	-4.53432	220345	5.3431		Prevotella 16s	B	3	Gilt	6	5	DM5	Distal Spiral	Mucosa	8.89242
Lak Phage MCP	DM4	Distal Spiral	Mucosa	22.19	2.88535e-05	-4.5398	217579	5.33762		Prevotella 16s	B	3	Boar	6	6	DM6	Distal Spiral	Mucosa	9.53177
Lak Phage MCP	IM4	Ileum	Mucosa	32.79	3.5673e-08	-7.44766	269.003	2.42976		Prevotella 16s	A	1	Boar	7	2	I2	Ileum	Lumen	3.7009
Lak Phage MCP	IM4	Ileum	Mucosa	31.7	7.10158e-08	-7.14865	535.517	2.72877		Prevotella 16s	A	2	Boar	8	3	I3	Ileum	Lumen	5.68703
Lak Phage MCP	IM4	Ileum	Mucosa	30.91	1.1697e-07	-6.93193	882.046	2.94549		Prevotella 16s	A	2	Gilt	8	4	I4	Ileum	Lumen	3.51588
Lak Phage MCP	JM4	Jejunum	Mucosa	.	.	.	.	.		Prevotella 16s	B	3	Gilt	8	5	I5	Ileum	Lumen	4.60526
Lak Phage MCP	JM4	Jejunum	Mucosa	33.89	1.78066e-08	-7.74942	134.276	2.128		Prevotella 16s	A	1	Gilt	5	1	IM1	Ileum	Mucosa	4.58928
Lak Phage MCP	JM4	Jejunum	Mucosa	31.77	6.79442e-08	-7.16785	512.355	2.70957		Prevotella 16s	A	1	Boar	5	2	IM2	Ileum	Mucosa	2.58862
Lak Phage MCP	PM4	Proximal Spiral	Mucosa	20.86	6.68424e-05	-4.17495	504047	5.70247		Prevotella 16s	A	2	Boar	5	3	IM3	Ileum	Mucosa	4.26675
Lak Phage MCP	PM4	Proximal Spiral	Mucosa	20.69	7.44197e-05	-4.12831	561186	5.74911		Prevotella 16s	A	2	Gilt	6	4	IM4	Ileum	Mucosa	4.63257
Lak Phage MCP	PM4	Proximal Spiral	Mucosa	20.71	7.34854e-05	-4.1338	554141	5.74362		Prevotella 16s	B	3	Gilt	6	5	IM5	Ileum	Mucosa	2.87623
Lak Phage MCP	RM4	Rectum	Mucosa	24.19	8.15729e-06	-5.08845	61512.6	4.78896		Prevotella 16s	B	3	Boar	6	6	IM6	Ileum	Mucosa	4.73299
Lak Phage MCP	RM4	Rectum	Mucosa	23.82	1.0305e-05	-4.98695	77707.9	4.89047		Prevotella 16s	A	1	Gilt	7	1	J1	Jejunum	Lumen	2.99777
Lak Phage MCP	RM4	Rectum	Mucosa	24.07	8.79964e-06	-5.05554	66356.5	4.82188		Prevotella 16s	A	1	Boar	7	2	J2	Jejunum	Lumen	4.20836
Lak Phage MCP	CM5	Caecum	Mucosa	24.43	7.00983e-06	-5.15429	52859.9	4.72313		Prevotella 16s	A	2	Boar	8	3	J3	Jejunum	Lumen	4.97694
Lak Phage MCP	CM5	Caecum	Mucosa	24.52	6.62244e-06	-5.17898	49938.6	4.69844		Prevotella 16s	A	2	Gilt	8	4	J4	Jejunum	Lumen	3.98357
Lak Phage MCP	CM5	Caecum	Mucosa	24.27	7.75532e-06	-5.1104	58481.5	4.76702		Prevotella 16s	B	3	Gilt	8	5	J5	Jejunum	Lumen	4.38187
Lak Phage MCP	CM5	Caecum	Mucosa	24.29	7.65796e-06	-5.11589	57747.3	4.76153		Prevotella 16s	B	3	Boar	6	6	J6	Jejunum	Lumen	3.83213
Lak Phage MCP	DM5	Distal Spiral	Mucosa	23.05	1.67601e-05	-4.77572	126385	5.1017		Prevotella 16s	A	1	Gilt	5	1	JM1	Jejunum	Mucosa	5.30944
Lak Phage MCP	DM5	Distal Spiral	Mucosa	23.51	1.25339e-05	-4.90191	94516.2	4.97551		Prevotella 16s	A	1	Boar	5	2	JM2	Jejunum	Mucosa	3.47823
Lak Phage MCP	DM5	Distal Spiral	Mucosa	23.06	1.66546e-05	-4.77847	125589	5.09895		Prevotella 16s	A	2	Boar	5	3	JM3	Jejunum	Mucosa	2.93329
Lak Phage MCP	IM5	Ileum	Mucosa	30.71	1.3272e-07	-6.87706	1000.82	3.00036		Prevotella 16s	A	2	Gilt	6	4	JM4	Jejunum	Mucosa	4.70981
Lak Phage MCP	IM5	Ileum	Mucosa	31.73	6.96827e-08	-7.15687	525.465	2.72054		Prevotella 16s	B	3	Gilt	6	5	JM5	Jejunum	Mucosa	2.52284
Lak Phage MCP	IM5	Ileum	Mucosa	34.65	1.10177e-08	-7.95791	83.0828	1.91951		Prevotella 16s	B	3	Boar	6	6	JM6	Jejunum	Mucosa	4.13628
Lak Phage MCP	JM5	Jejunum	Mucosa	28.52	5.29313e-07	-6.27629	3991.46	3.60113		Prevotella 16s	A	1	Gilt	7	1	P1	Proximal Spiral	Lumen	8.37879
Lak Phage MCP	JM5	Jejunum	Mucosa	30.02	2.05222e-07	-6.68778	1547.54	3.18964		Prevotella 16s	A	1	Boar	7	2	P2	Proximal Spiral	Lumen	8.8544
Lak Phage MCP	JM5	Jejunum	Mucosa	31.24	9.49609e-08	-7.02245	716.084	2.85496		Prevotella 16s	A	2	Boar	8	3	P3	Proximal Spiral	Lumen	8.59156
Lak Phage MCP	PM5	Proximal Spiral	Mucosa	22.58	2.25533e-05	-4.64679	170071	5.23063		Prevotella 16s	A	2	Gilt	8	4	P4	Proximal Spiral	Lumen	8.99203
Lak Phage MCP	PM5	Proximal Spiral	Mucosa	22.48	2.40239e-05	-4.61936	181160	5.25806		Prevotella 16s	B	3	Gilt	8	5	P5	Proximal Spiral	Lumen	9.26239
Lak Phage MCP	PM5	Proximal Spiral	Mucosa	22.85	1.9017e-05	-4.72086	143404	5.15656		Prevotella 16s	B	3	Boar	6	6	P6	Proximal Spiral	Lumen	8.37891
Lak Phage MCP	PM5	Proximal Spiral	Mucosa	22.86	1.88973e-05	-4.7236	142501	5.15382		Prevotella 16s	A	1	Gilt	5	1	PM1	Proximal Spiral	Mucosa	9.08723
Lak Phage MCP	RM5	Rectum	Mucosa	24.53	6.58074e-06	-5.18173	49624.2	4.69569		Prevotella 16s	A	1	Boar	5	2	PM2	Proximal Spiral	Mucosa	9.30819
Lak Phage MCP	RM5	Rectum	Mucosa	24.42	7.05425e-06	-5.15155	53194.8	4.72587		Prevotella 16s	A	2	Boar	5	3	PM3	Proximal Spiral	Mucosa	9.64623
Lak Phage MCP	RM5	Rectum	Mucosa	24.71	5.87349e-06	-5.2311	44290.9	4.64631		Prevotella 16s	A	2	Gilt	6	4	PM4	Proximal Spiral	Mucosa	9.38577
Lak Phage MCP	C6	Caecum	Lumen	18.84	0.000239437	-3.62081	1.80555e+06	6.25661		Prevotella 16s	B	3	Gilt	6	5	PM5	Proximal Spiral	Mucosa	9.34014
Lak Phage MCP	C6	Caecum	Lumen	18.8	0.000245564	-3.60984	1.85175e+06	6.26758		Prevotella 16s	B	3	Boar	6	6	PM6	Proximal Spiral	Mucosa	9.41784
Lak Phage MCP	C6	Caecum	Lumen	18.53	0.000291228	-3.53577	2.1961e+06	6.34165		Prevotella 16s	A	1	Gilt	7	1	R1	Rectum	Lumen	8.88874
Lak Phage MCP	CM6	Caecum	Mucosa	23.93	9.61326e-06	-5.01713	72491.8	4.86029		Prevotella 16s	A	1	Boar	7	2	R2	Rectum	Lumen	8.85972
Lak Phage MCP	CM6	Caecum	Mucosa	23.73	1.09078e-05	-4.96226	82253.5	4.91515		Prevotella 16s	A	2	Boar	8	3	R3	Rectum	Lumen	9.41524
Lak Phage MCP	CM6	Caecum	Mucosa	24.07	8.79964e-06	-5.05554	66356.5	4.82188		Prevotella 16s	A	2	Gilt	8	4	R4	Rectum	Lumen	9.36011
Lak Phage MCP	D6	Distal Spiral	Lumen	19.09	0.000204461	-3.68939	1.5418e+06	6.18803		Prevotella 16s	B	3	Gilt	8	5	R5	Rectum	Lumen	8.85915
Lak Phage MCP	D6	Distal Spiral	Lumen	18.6	0.000278631	-3.55497	2.10111e+06	6.32245		Prevotella 16s	B	3	Boar	6	6	R6	Rectum	Lumen	9.18514
Lak Phage MCP	D6	Distal Spiral	Lumen	18.68	0.000264901	-3.57692	1.99757e+06	6.3005		Prevotella 16s	A	1	Gilt	5	1	RM1	Rectum	Mucosa	7.94842
Lak Phage MCP	DM6	Distal Spiral	Mucosa	22.6	2.22702e-05	-4.65228	167936	5.22514		Prevotella 16s	A	1	Boar	5	2	RM2	Rectum	Mucosa	7.65477
Lak Phage MCP	DM6	Distal Spiral	Mucosa	23.61	1.17667e-05	-4.92935	88730.6	4.94807		Prevotella 16s	A	2	Boar	5	3	RM3	Rectum	Mucosa	9.02674
Lak Phage MCP	DM6	Distal Spiral	Mucosa	23.42	1.32671e-05	-4.87722	100045	5.0002		Prevotella 16s	A	2	Gilt	6	4	RM4	Rectum	Mucosa	8.27366
Lak Phage MCP	DM6	Distal Spiral	Mucosa	23.32	1.41322e-05	-4.84979	106568	5.02763		Prevotella 16s	B	3	Gilt	6	5	RM5	Rectum	Mucosa	8.16842
Lak Phage MCP	IM6	Ileum	Mucosa	31.72	7.01243e-08	-7.15413	528.795	2.72329		Prevotella 16s	B	3	Boar	6	6	RM6	Rectum	Mucosa	8.20511
Lak Phage MCP	IM6	Ileum	Mucosa	33.02	3.08492e-08	-7.51076	232.628	2.36666
Lak Phage MCP	IM6	Ileum	Mucosa	32.06	5.65715e-08	-7.2474	426.595	2.63002		Vagina vs. Rectum, mean of technical replicates
Lak Phage MCP	J6	Jejunum	Lumen	32.88	3.37015e-08	-7.47235	254.137	2.40507		Target	Sample Name	Body Site	Cq (Quantification Cycle)	Log Copy Number
Lak Phage MCP	J6	Jejunum	Lumen	32.79	3.5673e-08	-7.44766	269.003	2.42976		Lak Phage MCP	P10	Rectum	18.73	6.13778
Lak Phage MCP	J6	Jejunum	Lumen	32.4	4.5638e-08	-7.34067	344.148	2.53675		Lak Phage MCP	P11	Rectum	19.12	6.0647
Lak Phage MCP	JM6	Jejunum	Mucosa	34.12	1.53987e-08	-7.81251	116.119	2.0649		Lak Phage MCP	P7	Rectum	20.23	5.78356
Lak Phage MCP	JM6	Jejunum	Mucosa	33.58	2.16582e-08	-7.66438	163.32	2.21304		Lak Phage MCP	V10	Vagina	26.97	4.04424
Lak Phage MCP	JM6	Jejunum	Mucosa	34.52	1.19606e-08	-7.92225	90.1931	1.95517		Lak Phage MCP	V11	Vagina	26.53	4.13193
Lak Phage MCP	P6	Proximal Spiral	Lumen	18.61	0.000276877	-3.55771	2.08788e+06	6.31971		Lak Phage MCP	V7	Vagina	27.5	3.86712
Lak Phage MCP	P6	Proximal Spiral	Lumen	18.17	0.000365586	-3.43701	2.75682e+06	6.44041		Prevotella 16s	P10	Rectum	13.31	7.5195
Lak Phage MCP	P6	Proximal Spiral	Lumen	18.58	0.000282174	-3.54948	2.12782e+06	6.32793		Prevotella 16s	P11	Rectum	13.12	7.62691
Lak Phage MCP	PM6	Proximal Spiral	Mucosa	22.02	3.21243e-05	-4.49317	242244	5.38425		Prevotella 16s	P7	Rectum	12.08	7.91236
Lak Phage MCP	PM6	Proximal Spiral	Mucosa	21.55	4.32282e-05	-4.36423	325976	5.51319		Prevotella 16s	V10	Vagina	23.1	5.05619
Lak Phage MCP	PM6	Proximal Spiral	Mucosa	21.35	4.90493e-05	-4.30937	369872	5.56805		Prevotella 16s	V11	Vagina	22.47	5.20751
Lak Phage MCP	R6	Rectum	Lumen	21.43	4.66322e-05	-4.33131	351645	5.5461		Prevotella 16s	V7	Vagina	25.14	4.59449
Lak Phage MCP	R6	Rectum	Lumen	20.99	6.15729e-05	-4.21061	464311	5.66681
Lak Phage MCP	R6	Rectum	Lumen	20.98	6.19631e-05	-4.20787	467253	5.66955		Horse B and G 660 kbp variant, mean of technical replicates
Lak Phage MCP	RM6	Rectum	Mucosa	16.64	0.000960969	-3.01729	7.2465e+06	6.86013		Target	Sample Name	Body Site	Cq (Quantification Cycle)	Log Copy Number
Lak Phage MCP	RM6	Rectum	Mucosa	22.65	2.15779e-05	-4.66599	162715	5.21143		Lak 660 kbp MCP	HB1	1	20.78	5.64694
Lak Phage MCP	RM6	Rectum	Mucosa	23.56	1.21443e-05	-4.91563	91577.7	4.96179		Lak 660 kbp MCP	HB2	2	23.5	4.90127
Lak Phage MCP	CM1	Caecum	Mucosa	21.11	7.50782e-05	-4.12449	566151	5.75293		Lak 660 kbp MCP	HB3	3	30.4	2.9804
Lak Phage MCP	CM1	Caecum	Mucosa	20.72	9.61815e-05	-4.01691	725287	5.86051		Lak 660 kbp MCP	HG1	1	28.11	3.58044
Lak Phage MCP	CM1	Caecum	Mucosa	20.77	9.3175e-05	-4.0307	702616	5.84672		Prevotella 16s	HB1	1	18.08	6.33363
Lak Phage MCP	CM2	Caecum	Mucosa	20.14	0.00013902	-3.85692	1.04833e+06	6.0205		Prevotella 16s	HB2	2	18.71	6.14006
Lak Phage MCP	CM2	Caecum	Mucosa	19.86	0.000166079	-3.77969	1.25237e+06	6.09773		Prevotella 16s	HB3	3	18.23	6.27556
Lak Phage MCP	CM2	Caecum	Mucosa	20.3	0.000125587	-3.90106	947028	5.97636		Prevotella 16s	HG1	1	16.84	6.67374
Lak Phage MCP	CM3	Caecum	Mucosa	19.27	0.000241579	-3.61694	1.8217e+06	6.26048
Lak Phage MCP	CM3	Caecum	Mucosa	19	0.000286771	-3.54246	2.16249e+06	6.33495
Lak Phage MCP	CM3	Caecum	Mucosa	19.16	0.000259061	-3.5866	1.95353e+06	6.29082
Lak Phage MCP	DM1	Distal Spiral	Mucosa	22.17	3.82934e-05	-4.41688	288764	5.46054
Lak Phage MCP	DM1	Distal Spiral	Mucosa	21.89	4.57466e-05	-4.33964	344967	5.53778
Lak Phage MCP	DM1	Distal Spiral	Mucosa	21.82	4.78264e-05	-4.32033	360650	5.55709
Lak Phage MCP	DM2	Distal Spiral	Mucosa	20.31	0.000124792	-3.90381	941032	5.9736
Lak Phage MCP	DM2	Distal Spiral	Mucosa	20.16	0.000137266	-3.86244	1.0351e+06	6.01498
Lak Phage MCP	DM2	Distal Spiral	Mucosa	20.51	0.000109905	-3.95898	828775	5.91844
Lak Phage MCP	DM3	Distal Spiral	Mucosa	18.26	0.000458836	-3.33834	3.46e+06	6.53908
Lak Phage MCP	DM3	Distal Spiral	Mucosa	18.27	0.000455931	-3.3411	3.43809e+06	6.53632
Lak Phage MCP	DM3	Distal Spiral	Mucosa	18.96	0.00029415	-3.53143	2.21814e+06	6.34599
Lak Phage MCP	IM1	Ileum	Mucosa	32.3	6.14989e-08	-7.21113	463.752	2.66629
Lak Phage MCP	IM1	Ileum	Mucosa	31.83	8.28918e-08	-7.08149	625.073	2.79593
Lak Phage MCP	IM1	Ileum	Mucosa	31.8	8.44864e-08	-7.07321	637.097	2.80421
Lak Phage MCP	IM2	Ileum	Mucosa	31.49	1.02872e-07	-6.9877	775.74	2.88972
Lak Phage MCP	IM2	Ileum	Mucosa	32.72	4.70993e-08	-7.32699	355.167	2.55043
Lak Phage MCP	IM2	Ileum	Mucosa	33.95	2.15641e-08	-7.66627	162.611	2.21115
Lak Phage MCP	IM3	Ileum	Mucosa	33.24	3.38515e-08	-7.47042	255.268	2.407
Lak Phage MCP	IM3	Ileum	Mucosa	31.42	1.07549e-07	-6.96839	811.007	2.90902
Lak Phage MCP	IM3	Ileum	Mucosa	32.52	5.34789e-08	-7.27182	403.275	2.6056
Lak Phage MCP	JM1	Jejunum	Mucosa	32.57	5.18072e-08	-7.28561	390.669	2.59181
Lak Phage MCP	JM1	Jejunum	Mucosa	31.19	1.24466e-07	-6.90495	938.573	2.97247
Lak Phage MCP	JM1	Jejunum	Mucosa	30.74	1.65645e-07	-6.78082	1249.1	3.0966
Lak Phage MCP	JM2	Jejunum	Mucosa	33.01	3.91761e-08	-7.40698	295.42	2.47044
Lak Phage MCP	JM2	Jejunum	Mucosa	32.11	6.93868e-08	-7.15872	523.233	2.7187
Lak Phage MCP	JM2	Jejunum	Mucosa	32.79	4.50511e-08	-7.34629	339.722	2.53112
Lak Phage MCP	JM3	Jejunum	Mucosa	24.84	7.02476e-06	-5.15337	52972.5	4.72405
Lak Phage MCP	JM3	Jejunum	Mucosa	24.07	1.14559e-05	-4.94097	86386.7	4.93645
Lak Phage MCP	JM3	Jejunum	Mucosa	28.94	5.19623e-07	-6.28431	3918.39	3.59311
Lak Phage MCP	PM1	Proximal Spiral	Mucosa	21.16	7.27314e-05	-4.13828	548454	5.73914
Lak Phage MCP	PM1	Proximal Spiral	Mucosa	20.59	0.00010446	-3.98105	787715	5.89637
Lak Phage MCP	PM1	Proximal Spiral	Mucosa	20.53	0.000108518	-3.9645	818313	5.91292
Lak Phage MCP	PM2	Proximal Spiral	Mucosa	19.8	0.00017253	-3.76314	1.30102e+06	6.11428
Lak Phage MCP	PM2	Proximal Spiral	Mucosa	19.44	0.000216853	-3.66383	1.63525e+06	6.21358
Lak Phage MCP	PM2	Proximal Spiral	Mucosa	19.78	0.000174735	-3.75762	1.31765e+06	6.1198
Lak Phage MCP	PM3	Proximal Spiral	Mucosa	19.59	0.000197147	-3.70521	1.48665e+06	6.17221
Lak Phage MCP	PM3	Proximal Spiral	Mucosa	19.58	0.000198403	-3.70245	1.49612e+06	6.17497
Lak Phage MCP	PM3	Proximal Spiral	Mucosa	20.11	0.000141695	-3.84865	1.06849e+06	6.02877
Lak Phage MCP	RM1	Rectum	Mucosa	23.24	1.94078e-05	-4.71202	146350	5.16539
Lak Phage MCP	RM1	Rectum	Mucosa	22.88	2.43937e-05	-4.61272	183948	5.2647
Lak Phage MCP	RM1	Rectum	Mucosa	23.08	2.14837e-05	-4.66789	162005	5.20953
Lak Phage MCP	RM2	Rectum	Mucosa	23.38	1.77565e-05	-4.75064	133899	5.12678
Lak Phage MCP	RM2	Rectum	Mucosa	22.89	2.42392e-05	-4.61548	182784	5.26194
Lak Phage MCP	RM2	Rectum	Mucosa	23.27	1.90415e-05	-4.7203	143588	5.15712
Lak Phage MCP	RM3	Rectum	Mucosa	19.11	0.00026742	-3.57281	2.01656e+06	6.30461
Lak Phage MCP	RM3	Rectum	Mucosa	18.7	0.000346967	-3.45971	2.61641e+06	6.41771
Lak Phage MCP	RM3	Rectum	Mucosa	19.11	0.00026742	-3.57281	2.01656e+06	6.30461
Prevotella 16s	CM1	Caecum	Mucosa	16.08	0.0352562	-1.45276	179715922	8.25459
Prevotella 16s	CM1	Caecum	Mucosa	15.99	0.0374309	-1.42677	190801444	8.28058
Prevotella 16s	CM1	Caecum	Mucosa	16.09	0.0350225	-1.45565	178524658	8.2517
Prevotella 16s	CM2	Caecum	Mucosa	14.68	0.0894548	-1.0484	455989462	8.65895
Prevotella 16s	CM2	Caecum	Mucosa	14.62	0.0930966	-1.03107	474553165	8.67628
Prevotella 16s	CM2	Caecum	Mucosa	14.74	0.0859555	-1.06573	438151939	8.64162
Prevotella 16s	CM3	Caecum	Mucosa	14.81	0.0820456	-1.08594	418221471	8.62141
Prevotella 16s	CM3	Caecum	Mucosa	14.53	0.0988391	-1.00507	503825305	8.70228
Prevotella 16s	CM3	Caecum	Mucosa	14.57	0.0962444	-1.01662	490598931	8.69073
Prevotella 16s	DM1	Distal Spiral	Mucosa	17.47	0.013988	-1.85424	7.13028e+07	7.85311
Prevotella 16s	DM1	Distal Spiral	Mucosa	17.32	0.0154554	-1.81092	7.87829e+07	7.89643
Prevotella 16s	DM1	Distal Spiral	Mucosa	17.38	0.0148508	-1.82825	75701023	7.8791
Prevotella 16s	DM2	Distal Spiral	Mucosa	14.5	0.100831	-0.996406	513978568	8.71095
Prevotella 16s	DM2	Distal Spiral	Mucosa	14.28	0.116718	-0.932862	594961129	8.77449
Prevotella 16s	DM2	Distal Spiral	Mucosa	14.69	0.0888619	-1.05128	452966894	8.65607
Prevotella 16s	DM3	Distal Spiral	Mucosa	13.35	0.216647	-0.664246	1104344686	9.0431
Prevotella 16s	DM3	Distal Spiral	Mucosa	13.21	0.237788	-0.62381	1212108428	9.08354
Prevotella 16s	DM3	Distal Spiral	Mucosa	13.25	0.231546	-0.635363	1180288274	9.07199
Prevotella 16s	IM1	Ileum	Mucosa	28.66	8.19781e-06	-5.0863	41787.7	4.62105
Prevotella 16s	IM1	Ileum	Mucosa	29.04	6.36709e-06	-5.19606	32455.8	4.51129
Prevotella 16s	IM1	Ileum	Mucosa	28.61	8.475e-06	-5.07186	43200.7	4.63549
Prevotella 16s	IM2	Ileum	Mucosa	35.09	1.13892e-07	-6.94351	580.555	2.76384
Prevotella 16s	IM2	Ileum	Mucosa	35.56	8.33183e-08	-7.07926	424.709	2.62809
Prevotella 16s	IM2	Ileum	Mucosa	36.44	4.64051e-08	-7.33343	236.547	2.37392
Prevotella 16s	IM3	Ileum	Mucosa	30.06	3.23095e-06	-5.49067	16469.5	4.21668
Prevotella 16s	IM3	Ileum	Mucosa	29.8	3.84084e-06	-5.41557	19578.4	4.29178
Prevotella 16s	IM3	Ileum	Mucosa	29.8	3.84084e-06	-5.41557	19578.4	4.29178
Prevotella 16s	JM1	Jejunum	Mucosa	26.52	3.40254e-05	-4.4682	173442	5.23915
Prevotella 16s	JM1	Jejunum	Mucosa	26.04	4.68214e-05	-4.32956	238669	5.3778
Prevotella 16s	JM1	Jejunum	Mucosa	26.27	4.01802e-05	-4.39599	204816	5.31136
Prevotella 16s	JM2	Jejunum	Mucosa	33.29	3.77046e-07	-6.42361	1921.96	3.28375
Prevotella 16s	JM2	Jejunum	Mucosa	32.38	6.90611e-07	-6.16077	3520.34	3.54658
Prevotella 16s	JM2	Jejunum	Mucosa	32.18	7.88861e-07	-6.103	4021.16	3.60435
Prevotella 16s	JM3	Jejunum	Mucosa	34.26	1.97799e-07	-6.70378	1008.27	3.00358
Prevotella 16s	JM3	Jejunum	Mucosa	34.2	2.05852e-07	-6.68644	1049.32	3.02091
Prevotella 16s	JM3	Jejunum	Mucosa	35.05	1.16962e-07	-6.93195	596.207	2.7754
Prevotella 16s	PM1	Proximal Spiral	Mucosa	16.07	0.0354915	-1.44988	180915134	8.25747
Prevotella 16s	PM1	Proximal Spiral	Mucosa	15.4	0.055417	-1.25636	282484089	8.45099
Prevotella 16s	PM1	Proximal Spiral	Mucosa	15.48	0.0525456	-1.27946	267847276	8.42789
Prevotella 16s	PM2	Proximal Spiral	Mucosa	13.9	0.150278	-0.823105	766029844	8.88425
Prevotella 16s	PM2	Proximal Spiral	Mucosa	14	0.140608	-0.851989	716740991	8.85536
Prevotella 16s	PM2	Proximal Spiral	Mucosa	14.11	0.130689	-0.883761	666178254	8.82359
Prevotella 16s	PM3	Proximal Spiral	Mucosa	14.87	0.0788361	-1.10327	401861367	8.60408
Prevotella 16s	PM3	Proximal Spiral	Mucosa	14.92	0.0762577	-1.11772	388717895	8.58963
Prevotella 16s	PM3	Proximal Spiral	Mucosa	14.95	0.0747513	-1.12638	381039063	8.58097
Prevotella 16s	RM1	Rectum	Mucosa	17.31	0.0155586	-1.80803	7.93086e+07	7.89932
Prevotella 16s	RM1	Rectum	Mucosa	17.03	0.0187432	-1.72716	9.55419e+07	7.98019
Prevotella 16s	RM1	Rectum	Mucosa	17.08	0.0181301	-1.7416	9.2417e+07	7.96575
Prevotella 16s	RM2	Rectum	Mucosa	18.19	0.00866552	-2.06221	4.41719e+07	7.64515
Prevotella 16s	RM2	Rectum	Mucosa	18.03	0.00963848	-2.01599	4.91314e+07	7.69136
Prevotella 16s	RM2	Rectum	Mucosa	18.25	0.00832654	-2.07954	42443947	7.62782
Prevotella 16s	RM3	Rectum	Mucosa	13.51	0.194778	-0.71046	992867126	8.99689
Prevotella 16s	RM3	Rectum	Mucosa	13.49	0.197386	-0.704683	1006161790	9.00267
Prevotella 16s	RM3	Rectum	Mucosa	13.22	0.236212	-0.626698	1204073855	9.08065
Prevotella 16s	C6	Caecum	Lumen	13.24	0.374438	-0.42662	1908672714	9.28073
Prevotella 16s	C6	Caecum	Lumen	13.27	0.367021	-0.435309	1870860934	9.27204
Prevotella 16s	C6	Caecum	Lumen	13.35	0.34795	-0.458483	1773651472	9.24887
Prevotella 16s	DS6	Distal Spiral	Lumen	12.35	0.677926	-0.168817	3455680377	9.53853
Prevotella 16s	DS6	Distal Spiral	Lumen	12.37	0.668943	-0.174611	3409889151	9.53274
Prevotella 16s	DS6	Distal Spiral	Lumen	12.4	0.655691	-0.183301	3342337508	9.52405
Prevotella 16s	J6	Jejunum	Lumen	32.14	1.25518e-06	-5.90129	6398.2	3.80606
Prevotella 16s	J6	Jejunum	Lumen	32.19	1.21401e-06	-5.91578	6188.34	3.79157
Prevotella 16s	J6	Jejunum	Lumen	31.82	1.55382e-06	-5.8086	7920.46	3.89875
Prevotella 16s	PS6	Proximal Spiral	Lumen	12.77	0.512299	-0.290477	2611404499	9.41687
Prevotella 16s	PS6	Proximal Spiral	Lumen	12.67	0.547633	-0.26151	2791519566	9.44584
Prevotella 16s	PS6	Proximal Spiral	Lumen	12.86	0.482451	-0.316547	2459259017	9.3908
Prevotella 16s	R6	Rectum	Lumen	13.8	0.257732	-0.588832	1313768687	9.11852
Prevotella 16s	R6	Rectum	Lumen	13.44	0.327678	-0.484553	1670315104	9.2228
Prevotella 16s	R6	Rectum	Lumen	13.47	0.321187	-0.493243	1637225310	9.21411
Prevotella 16s	CM4	Caecum	Mucosa	16.35	0.0470459	-1.32748	239812841	8.37987
Prevotella 16s	CM4	Caecum	Mucosa	16.01	0.0590211	-1.22899	300855968	8.47836
Prevotella 16s	CM4	Caecum	Mucosa	16.23	0.0509661	-1.29272	259795885	8.41463
Prevotella 16s	CM5	Caecum	Mucosa	16.57	0.0406252	-1.3912	207083775	8.31615
Prevotella 16s	CM5	Caecum	Mucosa	16.04	0.0578519	-1.23768	294895858	8.46967
Prevotella 16s	CM5	Caecum	Mucosa	16.25	0.0502907	-1.29851	256353330	8.40884
Prevotella 16s	CM6	Caecum	Mucosa	18.44	0.0116713	-1.93288	5.94938e+07	7.77447
Prevotella 16s	CM6	Caecum	Mucosa	18.39	0.0120671	-1.9184	6.15113e+07	7.78896
Prevotella 16s	CM6	Caecum	Mucosa	18.43	0.0117495	-1.92998	5.9892e+07	7.77737
Prevotella 16s	DM4	Distal Spiral	Mucosa	15.11	0.107574	-0.968294	548349416	8.73906
Prevotella 16s	DM4	Distal Spiral	Mucosa	15.19	0.101984	-0.991467	519857319	8.71588
Prevotella 16s	DM4	Distal Spiral	Mucosa	14.96	0.118893	-0.924844	606048217	8.78251
Prevotella 16s	DM5	Distal Spiral	Mucosa	15.48	0.0840486	-1.07547	428431339	8.63188
Prevotella 16s	DM5	Distal Spiral	Mucosa	15.34	0.0922749	-1.03492	470364320	8.67243
Prevotella 16s	DM5	Distal Spiral	Mucosa	15.36	0.0910521	-1.04071	464131522	8.66664
Prevotella 16s	DM6	Distal Spiral	Mucosa	17.85	0.0172991	-1.76198	8.81809e+07	7.94537
Prevotella 16s	DM6	Distal Spiral	Mucosa	17.41	0.0231994	-1.63452	118257103	8.07283
Prevotella 16s	DM6	Distal Spiral	Mucosa	17.4	0.0233546	-1.63163	119048489	8.07572
Prevotella 16s	IM4	Ileum	Mucosa	30.08	4.95926e-06	-5.30458	25279.5	4.40277
Prevotella 16s	IM4	Ileum	Mucosa	29.03	9.99e-06	-5.00043	50923.3	4.70692
Prevotella 16s	IM4	Ileum	Mucosa	28.75	1.20413e-05	-4.91933	61379.4	4.78802
Prevotella 16s	IM5	Ileum	Mucosa	35.21	1.6197e-07	-6.79057	825.629	2.91679
Prevotella 16s	IM5	Ileum	Mucosa	35.3	1.52533e-07	-6.81664	777.527	2.89072
Prevotella 16s	IM5	Ileum	Mucosa	35.54	1.2997e-07	-6.88616	662.515	2.8212
Prevotella 16s	IM6	Ileum	Mucosa	29.11	9.47093e-06	-5.02361	48277.3	4.68374
Prevotella 16s	IM6	Ileum	Mucosa	28.83	1.14156e-05	-4.9425	58190.2	4.76485
Prevotella 16s	IM6	Ileum	Mucosa	28.88	1.10412e-05	-4.95698	56281.6	4.75037
Prevotella 16s	JM4	Jejunum	Mucosa	29.25	8.62659e-06	-5.06416	43973.4	4.64319
Prevotella 16s	JM4	Jejunum	Mucosa	28.83	1.14156e-05	-4.9425	58190.2	4.76485
Prevotella 16s	JM4	Jejunum	Mucosa	28.98	1.03288e-05	-4.98595	52650.2	4.7214
Prevotella 16s	JM5	Jejunum	Mucosa	.	.	.	.	.
Prevotella 16s	JM5	Jejunum	Mucosa	.	.	.	.	.
Prevotella 16s	JM5	Jejunum	Mucosa	36.57	6.53867e-08	-7.18451	333.304	2.52284
Prevotella 16s	JM6	Jejunum	Mucosa	30.48	3.79797e-06	-5.42045	19359.8	4.2869
Prevotella 16s	JM6	Jejunum	Mucosa	31.23	2.30304e-06	-5.6377	11739.6	4.06965
Prevotella 16s	JM6	Jejunum	Mucosa	31.29	2.2127e-06	-5.65508	11279.1	4.05227
Prevotella 16s	PM4	Proximal Spiral	Mucosa	14.25	0.190906	-0.719181	973127015	8.98817
Prevotella 16s	PM4	Proximal Spiral	Mucosa	14.08	0.213827	-0.669938	1089965187	9.03741
Prevotella 16s	PM4	Proximal Spiral	Mucosa	14.38	0.17505	-0.756838	892304416	8.95051
Prevotella 16s	PM5	Proximal Spiral	Mucosa	13.37	0.34334	-0.464276	1750148814	9.24307
Prevotella 16s	PM5	Proximal Spiral	Mucosa	13.1	0.411087	-0.386066	2095485232	9.32128
Prevotella 16s	PM5	Proximal Spiral	Mucosa	13.44	0.327678	-0.484553	1670315104	9.2228
Prevotella 16s	PM6	Proximal Spiral	Mucosa	16.6	0.0398204	-1.39989	202981339	8.30746
Prevotella 16s	PM6	Proximal Spiral	Mucosa	16.23	0.0509661	-1.29272	259795885	8.41463
Prevotella 16s	PM6	Proximal Spiral	Mucosa	16.23	0.0509661	-1.29272	259795885	8.41463
Prevotella 16s	RM4	Rectum	Mucosa	16.92	0.0321671	-1.49259	163969557	8.21476
Prevotella 16s	RM4	Rectum	Mucosa	16.52	0.0420028	-1.37672	214106246	8.33063
Prevotella 16s	RM4	Rectum	Mucosa	16.71	0.0370034	-1.43176	188622255	8.27559
Prevotella 16s	RM5	Rectum	Mucosa	17.22	0.0263337	-1.57949	134234342	8.12786
Prevotella 16s	RM5	Rectum	Mucosa	16.96	0.0313203	-1.50417	159652827	8.20318
Prevotella 16s	RM5	Rectum	Mucosa	17.06	0.0292994	-1.53314	149351670	8.17421
Prevotella 16s	RM6	Rectum	Mucosa	17.16	0.027409	-1.56211	139715167	8.14524
Prevotella 16s	RM6	Rectum	Mucosa	16.97	0.0311121	-1.50707	158591519	8.20028
Prevotella 16s	RM6	Rectum	Mucosa	16.73	0.0365131	-1.43755	186122821	8.2698
Prevotella 16s	C1	Caecum	Lumen	12	0.310622	-0.507768	1583371233	9.19958
Prevotella 16s	C1	Caecum	Lumen	12.08	0.294959	-0.530239	1503531091	9.17711
Prevotella 16s	C1	Caecum	Lumen	12.26	0.262545	-0.580797	1338302085	9.12655
Prevotella 16s	C2	Caecum	Lumen	12.46	0.230689	-0.636973	1175921448	9.07038
Prevotella 16s	C2	Caecum	Lumen	12.33	0.250924	-0.600458	1279064984	9.10689
Prevotella 16s	C2	Caecum	Lumen	12.64	0.205338	-0.687531	1046694768	9.01982
Prevotella 16s	DS1	Distal Spiral	Lumen	12.73	0.193727	-0.71281	987508685	8.99454
Prevotella 16s	DS1	Distal Spiral	Lumen	12.42	0.236735	-0.625738	1206739366	9.08161
Prevotella 16s	DS1	Distal Spiral	Lumen	12.36	0.246102	-0.608885	1254487197	9.09847
Prevotella 16s	DS2	Distal Spiral	Lumen	12.52	0.221909	-0.653825	1131163958	9.05353
Prevotella 16s	DS2	Distal Spiral	Lumen	12.36	0.246102	-0.608885	1254487197	9.09847
Prevotella 16s	DS2	Distal Spiral	Lumen	12.45	0.232186	-0.634164	1183551347	9.07319
Prevotella 16s	I2	Ileum	Lumen	31.41	1.0974e-06	-5.95963	5593.93	3.74772
Prevotella 16s	I2	Ileum	Lumen	32.11	6.97832e-07	-6.15625	3557.15	3.5511
Prevotella 16s	I2	Ileum	Lumen	31.21	1.24894e-06	-5.90346	6366.39	3.80389
Prevotella 16s	J1	Jejunum	Lumen	34.46	1.52646e-07	-6.81632	778.1	2.89104
Prevotella 16s	J1	Jejunum	Lumen	33.7	2.49547e-07	-6.60285	1272.05	3.1045
Prevotella 16s	J1	Jejunum	Lumen	.	.	.	.	.
Prevotella 16s	J2	Jejunum	Lumen	29.39	4.05268e-06	-5.39226	20658.2	4.31509
Prevotella 16s	J2	Jejunum	Lumen	29.5	3.77438e-06	-5.42315	19239.6	4.2842
Prevotella 16s	J2	Jejunum	Lumen	30.42	2.08179e-06	-5.68156	10611.8	4.02579
Prevotella 16s	PS1	Proximal Spiral	Lumen	12.79	0.186353	-0.729663	949922493	8.97769
Prevotella 16s	PS1	Proximal Spiral	Lumen	12.34	0.249306	-0.603267	1270819346	9.10408
Prevotella 16s	PS1	Proximal Spiral	Lumen	12.07	0.296873	-0.52743	1513286666	9.17992
Prevotella 16s	PS2	Proximal Spiral	Lumen	11.73	0.369887	-0.431931	1885472220	9.27542
Prevotella 16s	PS2	Proximal Spiral	Lumen	11.45	0.443318	-0.353285	2259780819	9.35407
Prevotella 16s	PS2	Proximal Spiral	Lumen	11.66	0.387018	-0.412269	1972793749	9.29508
Prevotella 16s	R1	Rectum	Lumen	13.11	0.151515	-0.819544	772336968	8.88781
Prevotella 16s	R1	Rectum	Lumen	13.11	0.151515	-0.819544	772336968	8.88781
Prevotella 16s	R1	Rectum	Lumen	13.1	0.152498	-0.816735	777348232	8.89062
Prevotella 16s	R2	Rectum	Lumen	13.23	0.140201	-0.85325	714663031	8.8541
Prevotella 16s	R2	Rectum	Lumen	13.15	0.147646	-0.830779	752612893	8.87657
Prevotella 16s	R2	Rectum	Lumen	13.25	0.138399	-0.858867	705478419	8.84848
Prevotella 16s	C3	Caecum	Lumen	12.14	0.534382	-0.272149	2723970904	9.4352
Prevotella 16s	C3	Caecum	Lumen	11.87	0.638042	-0.195151	3252371975	9.5122
Prevotella 16s	C3	Caecum	Lumen	11.93	0.613393	-0.212261	3126724380	9.49509
Prevotella 16s	C4	Caecum	Lumen	13.71	0.1906	-0.719876	971571643	8.98747
Prevotella 16s	C4	Caecum	Lumen	13.56	0.21033	-0.6771	1072139647	9.03025
Prevotella 16s	C4	Caecum	Lumen	13.54	0.21311	-0.671396	1086312790	9.03595
Prevotella 16s	C5	Caecum	Lumen	12.39	0.453479	-0.343443	2311576417	9.36391
Prevotella 16s	C5	Caecum	Lumen	12.66	0.379804	-0.42044	1936022986	9.28691
Prevotella 16s	C5	Caecum	Lumen	12.51	0.419118	-0.377664	2136421967	9.32969
Prevotella 16s	DS3	Distal Spiral	Lumen	13.27	0.25445	-0.594398	1297037818	9.11295
Prevotella 16s	DS3	Distal Spiral	Lumen	12.81	0.344178	-0.463217	1754421673	9.24413
Prevotella 16s	DS3	Distal Spiral	Lumen	12.88	0.328716	-0.483179	1675604836	9.22417
Prevotella 16s	DS4	Distal Spiral	Lumen	13.7	0.191856	-0.717024	977972402	8.99033
Prevotella 16s	DS4	Distal Spiral	Lumen	14.08	0.149489	-0.825392	762007773	8.88196
Prevotella 16s	DS4	Distal Spiral	Lumen	13.4	0.23363	-0.631471	1190911942	9.07588
Prevotella 16s	DS5	Distal Spiral	Lumen	14.02	0.155496	-0.808281	792629098	8.89907
Prevotella 16s	DS5	Distal Spiral	Lumen	13.89	0.169353	-0.771208	863262748	8.93614
Prevotella 16s	DS5	Distal Spiral	Lumen	14.22	0.136359	-0.865316	695079763	8.84203
Prevotella 16s	I3	Ileum	Lumen	25.28	9.56374e-05	-4.01937	487505	5.68798
Prevotella 16s	I3	Ileum	Lumen	25.22	9.94806e-05	-4.00226	507095	5.70509
Prevotella 16s	I3	Ileum	Lumen	25.35	9.13409e-05	-4.03933	465604	5.66802
Prevotella 16s	I4	Ileum	Lumen	32.15	1.05066e-06	-5.97854	5355.67	3.72881
Prevotella 16s	I4	Ileum	Lumen	32.68	7.41855e-07	-6.12968	3781.55	3.57767
Prevotella 16s	I4	Ileum	Lumen	33.86	3.4183e-07	-6.46619	1742.45	3.24116
Prevotella 16s	I5	Ileum	Lumen	29.14	7.58307e-06	-5.12015	38654.2	4.5872
Prevotella 16s	I5	Ileum	Lumen	29.34	6.64982e-06	-5.17719	33897	4.53016
Prevotella 16s	I5	Ileum	Lumen	28.75	9.79635e-06	-5.00894	49936.2	4.69842
Prevotella 16s	J3	Jejunum	Lumen	28.01	1.59256e-05	-4.7979	81179.4	4.90945
Prevotella 16s	J3	Jejunum	Lumen	27.54	2.16834e-05	-4.66387	110530	5.04348
Prevotella 16s	J3	Jejunum	Lumen	27.77	1.86439e-05	-4.72946	95036.1	4.97789
Prevotella 16s	J4	Jejunum	Lumen	31.29	1.84806e-06	-5.73328	9420.33	3.97407
Prevotella 16s	J4	Jejunum	Lumen	31.47	1.64204e-06	-5.78462	8370.17	3.92273
Prevotella 16s	J4	Jejunum	Lumen	31.01	2.22108e-06	-5.65344	11321.8	4.05392
Prevotella 16s	J5	Jejunum	Lumen	29.7	5.24984e-06	-5.27985	26760.7	4.4275
Prevotella 16s	J5	Jejunum	Lumen	30.01	4.28293e-06	-5.36826	21831.9	4.33909
Prevotella 16s	J5	Jejunum	Lumen	29.87	4.69533e-06	-5.32833	23934.1	4.37902
Prevotella 16s	PS3	Proximal Spiral	Lumen	11.55	0.787238	-0.103894	4012885776	9.60346
Prevotella 16s	PS3	Proximal Spiral	Lumen	11.33	0.909588	-0.0411553	4636558055	9.6662
Prevotella 16s	PS3	Proximal Spiral	Lumen	11.32	0.91558	-0.0383035	4667103911	9.66905
Prevotella 16s	PS4	Proximal Spiral	Lumen	12.27	0.490658	-0.309222	2501090897	9.39813
Prevotella 16s	PS4	Proximal Spiral	Lumen	12.29	0.484256	-0.314925	2468459117	9.39243
Prevotella 16s	PS4	Proximal Spiral	Lumen	12.38	0.456467	-0.340591	2326805188	9.36676
Prevotella 16s	PS5	Proximal Spiral	Lumen	12.45	0.43596	-0.360553	2222274204	9.3468
Prevotella 16s	PS5	Proximal Spiral	Lumen	12.47	0.430272	-0.366257	2193280151	9.34109
Prevotella 16s	PS5	Proximal Spiral	Lumen	12.5	0.421879	-0.374812	2150496812	9.33254
Prevotella 16s	R3	Rectum	Lumen	12.2	0.513737	-0.289259	2618736818	9.41809
Prevotella 16s	R3	Rectum	Lumen	12.19	0.517122	-0.286407	2635989175	9.42094
Prevotella 16s	R3	Rectum	Lumen	12.24	0.500419	-0.300666	2550849175	9.40668
Prevotella 16s	R4	Rectum	Lumen	12.42	0.444633	-0.351998	2266485527	9.35535
Prevotella 16s	R4	Rectum	Lumen	12.25	0.497144	-0.303518	2534154052	9.40383
Prevotella 16s	R4	Rectum	Lumen	12.54	0.410942	-0.386219	2094747736	9.32113
Prevotella 16s	R5	Rectum	Lumen	14.19	0.139072	-0.856761	708908117	8.85059
Prevotella 16s	R5	Rectum	Lumen	13.98	0.159634	-0.796874	813723924	8.91048
Prevotella 16s	R5	Rectum	Lumen	14.31	0.128534	-0.890982	655192215	8.81637
Horse 660 kbp, 3 days
Target	Sample ID	Day	Sample Type	Cq (Quantification Cycle)	Quantity, ng	Log Quantity, ng	Copy Number	Log Copy Number
660 kbp Lak MCP	HB1	1	Faeces	20.52	9.86525e-05	-4.00589	456926	5.65985
660 kbp Lak MCP	HB1	1	Faeces	20.4	0.000106485	-3.97271	493205	5.69303
660 kbp Lak MCP	HB1	1	Faeces	20.78	8.36014e-05	-4.07779	387214	5.58795
660 kbp Lak MCP	HB2	2	Faeces	23.14	1.86052e-05	-4.73037	86173	4.93537
660 kbp Lak MCP	HB2	2	Faeces	23.15	1.84871e-05	-4.73313	85626.1	4.93261
660 kbp Lak MCP	HB2	2	Faeces	23.5	1.47941e-05	-4.82991	68521.3	4.83583
660 kbp Lak MCP	HB3	3	Faeces	30.17	2.11699e-07	-6.67428	980.522	2.99146
660 kbp Lak MCP	HB3	3	Faeces	30.06	2.27058e-07	-6.64386	1051.66	3.02187
660 kbp Lak MCP	HB3	3	Faeces	30.4	1.82861e-07	-6.73788	846.952	2.92786
660 kbp Lak MCP	HG1	1	Faeces	27.93	8.81287e-07	-6.05488	4081.83	3.61086
660 kbp Lak MCP	HG1	1	Faeces	28.08	8.01014e-07	-6.09636	3710.03	3.56938
660 kbp Lak MCP	HG1	1	Faeces	28.11	7.85859e-07	-6.10466	3639.84	3.56108
Prevotella 16s	HB1	1	Faeces	18.11	0.000457629	-3.33949	2.11959e+06	6.32625
Prevotella 16s	HB1	1	Faeces	18.06	0.000472432	-3.32566	2.18815e+06	6.34008
Prevotella 16s	HB1	1	Faeces	18.08	0.000466454	-3.33119	2.16046e+06	6.33455
Prevotella 16s	HB2	2	Faeces	18.82	0.000291197	-3.53581	1.34873e+06	6.12992
Prevotella 16s	HB2	2	Faeces	18.82	0.000291197	-3.53581	1.34873e+06	6.12992
Prevotella 16s	HB2	2	Faeces	18.71	0.000312323	-3.5054	1.44658e+06	6.16034
Prevotella 16s	HB3	3	Faeces	18.38	0.000385349	-3.41415	1.78481e+06	6.25159
Prevotella 16s	HB3	3	Faeces	18.27	0.000413305	-3.38373	1.91429e+06	6.28201
Prevotella 16s	HB3	3	Faeces	18.23	0.000423967	-3.37267	1.96367e+06	6.29307
Prevotella 16s	HG1	1	Faeces	16.77	0.0010741	-2.96895	4.9749e+06	6.69678
Prevotella 16s	HG1	1	Faeces	16.95	0.000957797	-3.01873	4.4362e+06	6.64701
Prevotella 16s	HG1	1	Faeces	16.84	0.00102728	-2.98831	4.75804e+06	6.67743
