# Supplementary material for: Closely related Lak megaphages replicate in the microbiomes of diverse animals
Source: iScience. 2021 Jul 16;24(8):102875. doi: 10.1016/j.isci.2021.102875 (PMC8346664; doi:10.1016/j.isci.2021.102875)
Supplement: Table S9 The JMP model outputs for all qPCR data, related to Figure 1 and Table 1 [file mmc10.xlsx]

## Sheet: Table S9
Table S9 (Related to Figure 1 and Table 1). The JMP model outputs for all qPCR data.
Effect Tests							Means separation - Pig Experiments
Pig Gastrointestinal Sites							Pig Gastrointestinal Sites: Tukeys HSD, GIT Site*Sample Type (P<0.05)
Lak Phage Abundance							LAK Phage Abundance						Least Sq Mean, Log	Standard Error of Mean
	Degrees of Freedom (DF)	Denominator DF (DFDen)	F Ratio	Log Worth	P Value	Q statistic	Proximal Spiral,Lumen	A					6.20416	0.18034
GIT Site	5	53.58	218.364	33.6107	<.00001		Caecum,Lumen	A					6.18246	0.18034
Sex	1	29.9	10.5753	2.54693	0.00284		Distal Spiral,Lumen	A	B				5.95966	0.18034
Farm	1	21.5	11.1502	2.5171	0.00304		Rectum,Lumen	A	B				5.85174	0.18034
GIT Site*Sample Type	5	53.58	2.9935	1.72866	0.01868	3.98757	Proximal Spiral,Mucosa	A	B				5.64847	0.18313
Sample Type	1	3.579	5.196	1.03309	0.09266		Distal Spiral,Mucosa	A	B				5.4582	0.18313
(qPCR Plate included as random effect)							Caecum,Mucosa	A	B				5.40335	0.18313
Prevotella Abundance							Rectum,Mucosa		B				5.21419	0.18313
	Degrees of Freedom (DF)	Denominator DF (DFDen)	F Ratio	Log Worth	P Value	Q statistic	Jejunum,Mucosa			C			2.68534	0.18313
GIT Site	5	53.69	216.653	33.574	<.00001		Ileum,Lumen			C			2.56643	0.20697
GIT Site*Sample Type	5	53.69	4.2377	2.593	0.00255	2.9551	Ileum,Mucosa			C			2.51912	0.18313
Sex	1	36.55	0.8071	0.449	0.35577		Jejunum,Lumen			C			2.49692	0.172175
Farm	1	55.74	0.8671	0.426	0.37487		Prevotella Abundance						Least Sq Mean, Log	Standard Error of Mean
Sample Type	1	7.592	0.0853	0.109	0.77802		Proximal Spiral,Mucosa	A					9.36944	0.293656
(qPCR Plate included as random effect)							Distal Spiral,Mucosa	A	B				9.12753	0.293656
Lak Phage : Prevotella Abundance							Caecum,Lumen	A	B				9.12473	0.275565
Source	Degrees of Freedom (DF)	Sum of Squares	F Ratio	Log Worth	P Value	Q statistic	Rectum,Lumen	A	B				8.99838	0.275565
GIT Site	5	38.4629	15.957	9.026	<.00001		Proximal Spiral,Lumen	A	B				8.64671	0.275565
GIT Site*Sample Type	5	8.25866	3.4262	2.044	0.00903	2.95066	Distal Spiral,Lumen	A	B				8.41876	0.275565
Farm	1	2.17805	4.518	1.421	0.03796		Caecum,Mucosa	A	B				8.37112	0.293656
Sex	1	1.1984	2.4859	0.919	0.12051		Rectum,Mucosa		B				8.21806	0.293656
Sample Type	1	0.459026	0.9522	0.477	0.33336		Ileum,Lumen			C			4.19287	0.336619
(Fixed effects only)							Jejunum,Lumen			C			3.96714	0.275565
							Ileum,Mucosa			C			3.95294	0.293656
Pig Vaginal vs. Rectal							Jejunum,Mucosa			C			3.85352	0.293656
Lak Phage Abundance							Lak Phage : Prevotella Abundance						Least Sq Mean, Log	Standard Error of Mean
Source	DF	Sum of Squares	F Ratio	Log Worth	P Value	t Statistic	Jejunum,Mucosa	A					-1.11679	0.284985
Sample type	1	5.88605	221.388	3.925	0.00012	8.6103	Ileum,Mucosa	A	B				-1.38243	0.284985
							Jejunum,Lumen	A	B	C			-1.56899	0.284985
Prevotella Abundance							Ileum,Lumen	A	B	C	D		-1.82318	0.349967
Source	DF	Sum of Squares	F Ratio	Log Worth	P Value		Proximal Spiral,Lumen		B	C	D	E	-2.51626	0.284985
Sample type	1	11.2082	156.538	3.629	0.00023	4.60409	Distal Spiral,Lumen		B	C	D	E	-2.53281	0.284985
							Caecum,Mucosa			C	D	E	-2.91637	0.284985
660 kbp Lak MCP vs. Prevotella correlation in Horses							Rectum,Mucosa				D	E	-2.95248	0.284985
Variable	Mean	Std Dev	Correlation	Signif. Prob	Number (Days)		Caecum,Lumen				D	E	-3.01598	0.284985
Lak Phage - Major Capsid	4.50953	1.37576	0.047458	0.9698	3		Rectum,Lumen				D	E	-3.22035	0.284985
Prevotella - 16s rRNA	6.24975	0.099328					Distal Spiral,Mucosa					E	-3.61793	0.284985
							Proximal Spiral,Mucosa					E	-3.66957	0.284985
							Pig Gastrointestinal Sites: Tukeys HSD, GIT Site*Sample Type (P<0.001)
							Prevotella Abundance
							Proximal Spiral,Mucosa	A
							Distal Spiral,Mucosa	A
							Caecum,Lumen	A
							Rectum,Lumen	A
							Proximal Spiral,Lumen	A
							Distal Spiral,Lumen	A
							Caecum,Mucosa	A
							Rectum,Mucosa	A
							Ileum,Lumen		B
							Jejunum,Lumen		B
							Ileum,Mucosa		B
							Jejunum,Mucosa		B
							LAK Phage Abundance
							Proximal Spiral,Lumen	A
							Caecum,Lumen	A
							Distal Spiral,Lumen	A
							Rectum,Lumen	A
							Proximal Spiral,Mucosa	A
							Distal Spiral,Mucosa	A
							Caecum,Mucosa	A
							Rectum,Mucosa	A
							Jejunum,Mucosa		B
							Ileum,Lumen		B
							Ileum,Mucosa		B
							Jejunum,Lumen		B
							Lak Phage / Prevotella
							Jejunum,Mucosa	A
							Ileum,Mucosa	A	B
							Jejunum,Lumen	A	B
							Ileum,Lumen	A	B	C
							Proximal Spiral,Lumen	A	B	C
							Distal Spiral,Lumen	A	B	C
							Caecum,Mucosa	A	B	C
							Rectum,Mucosa	A	B	C
							Caecum,Lumen		B	C
							Rectum,Lumen		B	C
							Distal Spiral,Mucosa			C
							Proximal Spiral,Mucosa			C
							Pig Vaginal vs. Rectal: Student's t test (P<0.001)
							LAK Phage Abundance			Least Sq Mean, Log	Standard Error of Mean
							Vaginal		b	4.01443	0.0941401
							Rectal	a		5.99535	0.0941401
							Prevotella Abundance
							Vaginal		b	4.95273	0.154489
							Rectal	a		7.68626	0.154489
