# Supplementary material for: Closely related Lak megaphages replicate in the microbiomes of diverse animals
Source: iScience. 2021 Jul 16;24(8):102875. doi: 10.1016/j.isci.2021.102875 (PMC8346664; doi:10.1016/j.isci.2021.102875)
Supplement: Table S10 PCR and qPCR oligonucleotide primers used in the present study, related to Figure 1 and Table 1 [file mmc11.xlsx]

## Sheet: Table S10
Table S10 (related to Figure 1 and Table 1) | PCR and qPCR oligonucleotide primers used in the present study. All primers were synthesised by Sigma-Aldrich (MO, USA).
Purpose	Experiment	Primer pair	Sequence	Forward/Reverse	Target	Amplicon size (bp)	Source
PCR	General Lak phage diagnostics / amplicon sequencing	LakMC581-F	5’-GGAGTCATACGAACACCAGAAGT-3’	Forward	Lak Major capsid protein	473	This study
		LakMC1053-R	5’-GTAGTTCTTACACTTCACGCTCCTC-3’	Reverse
PCR	General Lak phage diagnostics / amplicon sequencing	LakPV767-F	5’-CATGGTCAACAGGTATGTATGG-3’	Forward	Lak Portal vertex protein	495	This study
		LakPV1261-R	5’-CCTCTCGTGTTATACTTGCATCA-3’	Reverse
PCR	General Lak phage diagnostics / amplicon sequencing	LakTS3039-F	5’-CTTCCATCTAAGAGACAGTTTGA-3’	Forward	Lak Tail sheath monomer	689	This study
		LakTS3781-R	5’-CTTCCATCTAAGAGACAGTTTGA-3’	Reverse
PCR	660 kbp Lak phage diagnostics / amplicon sequencing	LakHMC185-F	5’-CTCTTAACGAGGATGCACAGT-3’	Forward	660 kbp Lak-specific Major capsid protein	799	This study
		LakHMC984-R	5’-ACCTGCACCGGTATAACCAA-3’	Reverse
qPCR	Lak phage quantfication in pig gastrointestinal tract	LakMCP683-F	5’-CAACCAAGAGCGAACAAACGAG-3’	Forward	Major capsid protein	121	This study
		LakMC803-R	5’-TAACAGACCTTCAGAAACAGTGGG-3’	Reverse
qPCR	660 kbp Lak phage quantification in horses over time	LakHMC224-F	5' -GGTGGCGTTTACAGCCCATA- 3'	Forward	660 kbp Lak-specific Major capsid protein	197	This study
		LakHMC421-R	5' -CAACGGTCTTAGCAGCAACCT- 3'	Reverse
qPCR	Prevotella quantfication in pigs and horses	Prevo-F	5’-GGGATGCGTCTGATTAGCTTGTT-3’	Forward	Prevotella 16s rRNA	179	Zozaya-Hinchliffe et al., 2010)
		Prevo-R	5’-CTGCACGCTACTTGGCTGGTTC-3’	Reverse
